# Supplementary material for: Red Blood Cells Protein Profile Is Modified in Breast Cancer Patients
Source: Mol Cell Proteomics. 2022 Oct 28;21(12):100435. doi: 10.1016/j.mcpro.2022.100435 (PMC9713370; doi:10.1016/j.mcpro.2022.100435)
Supplement: Supplemental Table S1 — List of patients and CFC showing concentration of RBCs protein (μg/μl), hematocrit value, and subtype information. Supplemental Table S2. Summary of numbers of peptides identified from RBCs extracts from pools of cancer-free controls (CFC), M0, and M1 BC patients by shotgun. Supplemental Tables S3–S5. List of peptides of CFC, M0, or M1 pooled samples from shotgun analysis. Supplemental Table S6. Library of proteins identified by SWATH-MS in CFC samples. Supplemental Table S7. List of differentially expressed proteins by SWATH-MS. Supplemental Table S8. List of potential novel proteins identified by Swath-Ms or shotgun compared with reported RBCs and platelets databases. [file mmc1.xlsx]

## Sheet: Table S1
CODE	Stage	Subtype	Protein Concentration [µg/µL] RBCs fraction	Hematocrit
#1	CFC		445
#2	CFC		731.667
#3	CFC		791.667
#4	CFC		453.333	40.2
#5	CFC		358.333	37.7
#6	CFC		775.758
#7	CFC		939.394
#8	CFC		1012.12
#9	CFC		754.545
#10	CFC
#11	CFC		518.182
#12	CFC		918.182
#13	CFC		584.848
#14	CFC		645.455
#15	CFC		618.182
#16	CFC		821.212
#17	CFC		736.97
#18	CFC		490	41
#19	CFC		573.333	39
#20	CFC		536.667	40.3
#21	CFC		751.667	38.1
#22	CFC		995	37.5
#23	CFC		570	41
#24	CFC		785	39
#25	CFC		1408.3	42.5
#26	CFC		746.7	43.4
#27	CFC		818.3	42.2
#28	CFC		695	41.1
#29	CFC		560.909	43.8
#30	CFC		892.727	39.9
#31	CFC		783.636	41.5
#32	CFC		583.636	43.9
#33	CFC		679.091	39.4
#34	CFC		734.906	44.5
#35	CFC		731.761	38.5
#36	CFC		1260.06	37.1
#37	CFC		1282.08	37.7
#38	CFC		1264.44	44
#39	CFC		1306.67	56.5
#40	CFC		1153.33	48.9
#41	CFC		1224.44	49.5
#42	CFC		1117.78	45.2
#43	CFC		1162.22	45.8
#44	CFC		1182.22	47.5
#45	CFC		1213.33	55.5
#46	I-III	Triple Negative	588.33	45.2
#47	I-III	Luminal B	406.67	41.5
#48	I-III	Luminal A + Triple negative	385	36.9
#49	I-III	Luminal A + Luminal B	724.444	39.1
#50	I-III	Triple Negative	1213.33	38.4
#51	I-III	Triple Negative	1024.44	37.7
#52	I-III	Triple Negative	358.18	38
#53	I-III	Luminal B	385.45	46.2
#54	I-III	Her2	627.87	41.3
#55	I-III	Luminal A	885.45	39.9
#56	I-III	Luminal A	412.72	39.5
#57	I-III	Luminal B	870.3	40.1
#58	I-III	Triple Negative	497.57	42.1
#59	I-III	Luminal B-Her2	766.667	40
#60	I-III	Luminal B	530	37.6
#61	I-III	Luminal B-Her2	671.667	40.1
#62	I-III	Luminal A	531.667	42.2
#63	I-III	Luminal B	761.667	42.1
#64	I-III	Luminal B	641.667	39.9
#65	I-III	Luminal A	561.667	39.7
#66	I-III	Luminal A	465	39.6
#67	I-III	Luminal A	738.333	43.4
#68	I-III	Luminal A	766.667	40.5
#69	I-III	Luminal B	435.135	44.7
#70	I-III	Luminal A	594.595	46.7
#71	I-III	Luminal A+ Luminal B	359.459	40.2
#72	I-III	Luminal A	1077.67	40.2
#73	I-III	Luminal B	819.811	44.1
#74	I-III	Her2	763.208	41
#75	I-III	Luminal B	1225.47	40.4
#76	I-III	Luminal B-Her2	983.333	39.1
#77	I-III	Luminal B	1344.44	41.9
#78	I-III	Luminal B-Her2	1356.67	37.7
#79	I-III	Luminal B	1157.78	38.3
#80	I-III	Luminal B	1335.56	35.4
#81	I-III	Triple Negative	1137.8	41.1
#82	I-III	Triple Negative	1086.67	36.8
#83	I-III	Luminal B	1264.44	42.5
#84	I-III	Luminal A	1033.65	43.6
#85	I-III	Luminal B	1155.56	42.2
#86	I-III	Luminal A	1222.22	43.4
#87	I-III	Luminal A	1177.78	42.1
#88	I-III	Triple Negative	1537.78	41.1
#89	I-III	Triple Negative	1046.67	35.5
#90	IV	Triple Negative	242.5	36.1
#91	IV	Luminal-Her2	187.5	28.1
#92	IV	Luminal B	426.67	38.5
#93	IV	Triple Negative	561.67	39.6
#94	IV	Luminal A	563.33	34
#95	IV	Luminal	539.39	26.6
#96	IV	Luminal A	787.88	39
#97	IV	Luminal A	657.58	36.1
#98	IV	Luminal B	412.12	38.2
#99	IV	Luminal B-Her2	536.36	35.7
#100	IV	Luminal A	266.67	32.2
#101	IV	Luminal B	784.85	40.8
#102	IV	Luminal B	733.33	36.9
#103	IV	Luminal A	408.333	33.9
#104	IV	Luminal A	655	32.8
#105	IV	Her2	801.667	40.9
#106	IV	Luminal A	655	40
#107	IV	Luminal B	585	39.1
#108	IV	Luminal B	535	37.3
#109	IV	Triple Negative	593.333	41.2
#110	IV	Luminal	541.667	42
#111	IV	Luminal A	686.667	43
#112	IV	Luminal B	752.5	39.2
#113	IV	TN	529.73	42.4
#114	IV	Luminal	802.703	36.3
#115	IV	Luminal B-Her2	529.73	39.7
#116	IV	Luminal B	662.162	35.7
#117	IV	Luminal	971.111	38.1
#118	IV	Triple Negative	1028.89	39.7
#119	IV	Luminal B	1096.67	38.2
#120	IV	Triple Negative	1217.78	35.1
#121	IV	Luminal B	1203.88	38.6
#122	IV	Luminal A	993.333	40.1
#123	IV	Luminal A	1248.89	44.6
#124	IV	Luminal B	1062.22	30.6
#125	IV	Triple Negative	1222.22	38.1
* Those cases with two different subtypes correspond to the presence of breast tumor in both breast (left and right)

## Sheet: Tabla S2
Peptide Name	Peptides(95%)
	CFC	M0	M1
Hemoglobin subunit alpha	431	2043	414
Hemoglobin subunit beta	369	1026	409
Hemoglobin subunit delta	166	388	191
Carbonic anhydrase 1	36	112	40
Serum albumin	36	49	45
Spectrin alpha chain, erythrocytic 1	36	61	47
Spectrin beta chain, erythrocytic	36	67	36
Hemoglobin subunit gamma-2	34	49
Hemoglobin subunit gamma-1	32	49	39
Band 3 anion transport protein	31	52	25
Hemoglobin subunit epsilon			25
Catalase	26	49	23
Peroxiredoxin-2	22	38	20
Carbonic anhydrase 2	19	35	18
Ankyrin-1	17	37	16
Glyceraldehyde-3-phosphate dehydrogenase	15	20	9
Actin, cytoplasmic 2	10	14	10
Peroxiredoxin-6	10	10	10
Methanethiol oxidase	10	19
Keratin, type II cytoskeletal 1	9	19
Purine nucleide phosphorylase	8	11	8
Flavin reductase (NADPH)	8	22	7
Peroxiredoxin-1	7	7
L-lactate dehydrogenase B chain	7	8
Apolipoprotein A-I	7	9
Alpha-enolase	7	9
Erythrocyte membrane protein band 4.2	7	13	7
Bisphosphoglycerate mutase		8	8
Haptoglobin			7
Fructose-bisphosphate aldolase A		9	7
Protein 4.1		16	7
Hemoglobin subunit zeta		16
Keratin, type I cytoskeletal 10		12
Heat shock cognate 71 kDa protein		11
Alpha-synuclein		8
Immunoglobulin heavy constant gamma 1		8
Acylamino-acid-releasing enzyme		8
Triephosphate isomerase		8
Immunoglobulin heavy constant gamma 2		7
Phosphoglycerate kinase 1		7

## Sheet: Tabla S3_CFC
N	Unused	Total	%Cov	%Cov(50)	%Cov(95)	Accession	Name	Species	Peptides(95%)
1	107.72	107.72	99.3	99.3	99.3	sp|P69905|HBA_HUMAN	Hemoglobin subunit alpha OS=Homo sapiens OX=9606 GN=HBA1 PE=1 SV=2	HUMAN	431
2	96.24	96.24	97.28	97.28	97.28	sp|P68871|HBB_HUMAN	Hemoglobin subunit beta OS=Homo sapiens OX=9606 GN=HBB PE=1 SV=2	HUMAN	369
14	16.86	51.06	95.92	95.92	82.99	sp|P02042|HBD_HUMAN	Hemoglobin subunit delta OS=Homo sapiens OX=9606 GN=HBD PE=1 SV=2	HUMAN	166
9	20.31	20.31	77.78	77.39	68.2	sp|P00915|CAH1_HUMAN	Carbonic anhydrase 1 OS=Homo sapiens OX=9606 GN=CA1 PE=1 SV=2	HUMAN	36
5	54.89	54.89	69.79	69.79	64.86	sp|P02768|ALBU_HUMAN	Serum albumin OS=Homo sapiens OX=9606 GN=ALB PE=1 SV=2	HUMAN	36
4	58.67	59.13	24.72	21.21	16.45	sp|P02549|SPTA1_HUMAN	Spectrin alpha chain, erythrocytic 1 OS=Homo sapiens OX=9606 GN=SPTA1 PE=1 SV=5	HUMAN	36
3	59.54	59.54	31.02	25.27	17.92	sp|P11277|SPTB1_HUMAN	Spectrin beta chain, erythrocytic OS=Homo sapiens OX=9606 GN=SPTB PE=1 SV=5	HUMAN	36
17	13.62	18.2	80.27	72.11	72.11	sp|P69892|HBG2_HUMAN	Hemoglobin subunit gamma-2 OS=Homo sapiens OX=9606 GN=HBG2 PE=1 SV=2	HUMAN	34
103	1.54	18.2	80.27	72.11	72.11	sp|P69891|HBG1_HUMAN	Hemoglobin subunit gamma-1 OS=Homo sapiens OX=9606 GN=HBG1 PE=1 SV=2	HUMAN	32
6	40.01	40.01	33.37	32.93	31.94	sp|P02730|B3AT_HUMAN	Band 3 anion transport protein OS=Homo sapiens OX=9606 GN=SLC4A1 PE=1 SV=3	HUMAN	31
7	37.18	37.18	56.93	55.79	45.92	sp|P04040|CATA_HUMAN	Catalase OS=Homo sapiens OX=9606 GN=CAT PE=1 SV=3	HUMAN	26
11	19.27	19.8	77.27	74.75	74.75	sp|P32119|PRDX2_HUMAN	Peroxiredoxin-2 OS=Homo sapiens OX=9606 GN=PRDX2 PE=1 SV=5	HUMAN	22
10	19.48	19.87	65	62.31	52.69	sp|P00918|CAH2_HUMAN	Carbonic anhydrase 2 OS=Homo sapiens OX=9606 GN=CA2 PE=1 SV=2	HUMAN	19
8	28.29	28.29	22.75	18.93	12.76	sp|P16157|ANK1_HUMAN	Ankyrin-1 OS=Homo sapiens OX=9606 GN=ANK1 PE=1 SV=3	HUMAN	17
12	18.97	19.31	50.75	48.96	44.18	sp|P04406|G3P_HUMAN	Glyceraldehyde-3-phosphate dehydrogenase OS=Homo sapiens OX=9606 GN=GAPDH PE=1 SV=3	HUMAN	15
16	14.66	14.71	42.67	39.73	35.2	sp|P63261|ACTG_HUMAN	Actin, cytoplasmic 2 OS=Homo sapiens OX=9606 GN=ACTG1 PE=1 SV=1	HUMAN	10
15	15.66	15.97	62.5	54.91	51.79	sp|P30041|PRDX6_HUMAN	Peroxiredoxin-6 OS=Homo sapiens OX=9606 GN=PRDX6 PE=1 SV=3	HUMAN	10
13	17.76	17.82	33.05	31.14	25.64	sp|Q13228|SBP1_HUMAN	Methanethiol oxidase OS=Homo sapiens OX=9606 GN=SELENBP1 PE=1 SV=2	HUMAN	10
19	12.03	12.1	21.27	20.34	14.6	sp|P04264|K2C1_HUMAN	Keratin, type II cytoskeletal 1 OS=Homo sapiens OX=9606 GN=KRT1 PE=1 SV=6	HUMAN	9
20	11.51	11.55	49.83	40.83	37.02	sp|P00491|PNPH_HUMAN	Purine nucleoside phosphorylase OS=Homo sapiens OX=9606 GN=PNP PE=1 SV=2	HUMAN	8
18	12.27	12.27	56.8	42.23	42.23	sp|P30043|BLVRB_HUMAN	Flavin reductase (NADPH) OS=Homo sapiens OX=9606 GN=BLVRB PE=1 SV=3	HUMAN	8
44	4.53	6.92	60.8	39.2	34.17	sp|Q06830|PRDX1_HUMAN	Peroxiredoxin-1 OS=Homo sapiens OX=9606 GN=PRDX1 PE=1 SV=1	HUMAN	7
28	8.29	8.43	26.95	25.15	22.16	sp|P07195|LDHB_HUMAN	L-lactate dehydrogenase B chain OS=Homo sapiens OX=9606 GN=LDHB PE=1 SV=2	HUMAN	7
26	8.6	8.67	49.81	31.84	29.21	sp|P02647|APOA1_HUMAN	Apolipoprotein A-I OS=Homo sapiens OX=9606 GN=APOA1 PE=1 SV=1	HUMAN	7
22	11.04	11.09	26.5	26.5	24.65	sp|P06733|ENOA_HUMAN	Alpha-enolase OS=Homo sapiens OX=9606 GN=ENO1 PE=1 SV=2	HUMAN	7
21	11.2	11.39	23.88	20.84	11.72	sp|P16452|EPB42_HUMAN	Erythrocyte membrane protein band 4.2 OS=Homo sapiens OX=9606 GN=EPB42 PE=1 SV=3	HUMAN	7
64	2.6	4.15	19.94	19.94	19.94	sp|P01859|IGHG2_HUMAN	Immunoglobulin heavy constant gamma 2 OS=Homo sapiens OX=9606 GN=IGHG2 PE=1 SV=2	HUMAN	6
34	6.12	6.19	35.91	29.73	27.03	sp|P07738|PMGE_HUMAN	Bisphosphoglycerate mutase OS=Homo sapiens OX=9606 GN=BPGM PE=1 SV=2	HUMAN	6
31	7.27	7.55	27.47	23.63	16.76	sp|P04075|ALDOA_HUMAN	Fructose-bisphosphate aldolase A OS=Homo sapiens OX=9606 GN=ALDOA PE=1 SV=2	HUMAN	6
29	8.13	8.29	31.47	23.78	23.78	sp|P60174|TPIS_HUMAN	Triosephosphate isomerase OS=Homo sapiens OX=9606 GN=TPI1 PE=1 SV=3	HUMAN	6
55	3.38	5.78	36.08	28.24	25.1	sp|P62258|1433E_HUMAN	14-3-3 protein epsilon OS=Homo sapiens OX=9606 GN=YWHAE PE=1 SV=1	HUMAN	5
45	4.37	4.53	26.06	23.64	18.79	sp|P01857|IGHG1_HUMAN	Immunoglobulin heavy constant gamma 1 OS=Homo sapiens OX=9606 GN=IGHG1 PE=1 SV=1	HUMAN	5
30	7.64	7.84	18.58	17.34	10.99	sp|P11142|HSP7C_HUMAN	Heat shock cognate 71 kDa protein OS=Homo sapiens OX=9606 GN=HSPA8 PE=1 SV=1	HUMAN	5
24	8.81	8.82	38.37	35.51	27.35	sp|P63104|1433Z_HUMAN	14-3-3 protein zeta/delta OS=Homo sapiens OX=9606 GN=YWHAZ PE=1 SV=1	HUMAN	5
23	10.01	10.01	21.85	16.22	16.22	sp|P07437|TBB5_HUMAN	Tubulin beta chain OS=Homo sapiens OX=9606 GN=TUBB PE=1 SV=2	HUMAN	5
66	2.35	4.6	17.84	11.27	7.042	sp|P35908|K22E_HUMAN	Keratin, type II cytoskeletal 2 epidermal OS=Homo sapiens OX=9606 GN=KRT2 PE=1 SV=2	HUMAN	4
59	2.98	3.16	56.02	56.02	28.92	sp|P23528|COF1_HUMAN	Cofilin-1 OS=Homo sapiens OX=9606 GN=CFL1 PE=1 SV=3	HUMAN	4
48	4.07	6.72	17.49	11.2	7.923	sp|P07900|HS90A_HUMAN	Heat shock protein HSP 90-alpha OS=Homo sapiens OX=9606 GN=HSP90AA1 PE=1 SV=5	HUMAN	4
43	4.61	4.76	13.31	11.33	11.33	sp|P01876|IGHA1_HUMAN	Immunoglobulin heavy constant alpha 1 OS=Homo sapiens OX=9606 GN=IGHA1 PE=1 SV=2	HUMAN	4
38	5.33	5.48	20.38	16.1	8.048	sp|P13645|K1C10_HUMAN	Keratin, type I cytoskeletal 10 OS=Homo sapiens OX=9606 GN=KRT10 PE=1 SV=6	HUMAN	4
37	5.6	5.69	18.06	15.05	10.88	sp|P23526|SAHH_HUMAN	Adenosylhomocysteinase OS=Homo sapiens OX=9606 GN=AHCY PE=1 SV=4	HUMAN	4
36	5.82	5.88	12.62	10.65	6.829	sp|P11171|41_HUMAN	Protein 4.1 OS=Homo sapiens OX=9606 GN=EPB41 PE=1 SV=4	HUMAN	4
32	6.91	6.93	20.62	20.62	11.99	sp|P00558|PGK1_HUMAN	Phosphoglycerate kinase 1 OS=Homo sapiens OX=9606 GN=PGK1 PE=1 SV=3	HUMAN	4
27	8.48	8.49	18.93	16.7	12.03	sp|Q9BQE3|TBA1C_HUMAN	Tubulin alpha-1C chain OS=Homo sapiens OX=9606 GN=TUBA1C PE=1 SV=1	HUMAN	4
25	8.75	8.77	21.82	13.81	6.63	sp|P08238|HS90B_HUMAN	Heat shock protein HSP 90-beta OS=Homo sapiens OX=9606 GN=HSP90AB1 PE=1 SV=4	HUMAN	4
100	1.75	2	36.72	29.69	29.69	sp|P62987|RL40_HUMAN	Ubiquitin-60S ribosomal protein L40 OS=Homo sapiens OX=9606 GN=UBA52 PE=1 SV=2	HUMAN	3
99	1.78	4.25	18.37	15.51	12.24	sp|P27348|1433T_HUMAN	14-3-3 protein theta OS=Homo sapiens OX=9606 GN=YWHAQ PE=1 SV=1	HUMAN	3
69	2.1	2.28	27.72	27.72	19.8	sp|P26447|S10A4_HUMAN	Protein S100-A4 OS=Homo sapiens OX=9606 GN=S100A4 PE=1 SV=1	HUMAN	3
58	3.02	3.09	7.085	5.668	5.668	sp|P54578|UBP14_HUMAN	Ubiquitin carboxyl-terminal hydrolase 14 OS=Homo sapiens OX=9606 GN=USP14 PE=1 SV=3	HUMAN	3
57	3.1	4.46	16.27	9.337	9.337	sp|P00338|LDHA_HUMAN	L-lactate dehydrogenase A chain OS=Homo sapiens OX=9606 GN=LDHA PE=1 SV=2	HUMAN	3
53	3.44	3.57	29.61	25	25	sp|P22392|NDKB_HUMAN	Nucleoside diphosphate kinase B OS=Homo sapiens OX=9606 GN=NME2 PE=1 SV=1	HUMAN	3
46	4.25	4.31	29.87	29.87	29.87	sp|P68036|UB2L3_HUMAN	Ubiquitin-conjugating enzyme E2 L3 OS=Homo sapiens OX=9606 GN=UBE2L3 PE=1 SV=1	HUMAN	3
42	4.79	4.83	14.24	13.94	11.52	sp|P13716|HEM2_HUMAN	Delta-aminolevulinic acid dehydratase OS=Homo sapiens OX=9606 GN=ALAD PE=1 SV=1	HUMAN	3
41	4.91	4.96	20.75	20.75	11.62	sp|P78417|GSTO1_HUMAN	Glutathione S-transferase omega-1 OS=Homo sapiens OX=9606 GN=GSTO1 PE=1 SV=2	HUMAN	3
40	5.06	5.12	9.836	8.06	4.508	sp|P13798|ACPH_HUMAN	Acylamino-acid-releasing enzyme OS=Homo sapiens OX=9606 GN=APEH PE=1 SV=4	HUMAN	3
39	5.29	5.32	21.7	15.41	13.21	sp|P60891|PRPS1_HUMAN	Ribose-phosphate pyrophosphokinase 1 OS=Homo sapiens OX=9606 GN=PRPS1 PE=1 SV=2	HUMAN	3
35	6	6	12.72	12.72	12.72	sp|P04083|ANXA1_HUMAN	Annexin A1 OS=Homo sapiens OX=9606 GN=ANXA1 PE=1 SV=2	HUMAN	3
33	6.66	6.69	30.3	26.06	18.18	sp|P62937|PPIA_HUMAN	Peptidyl-prolyl cis-trans isomerase A OS=Homo sapiens OX=9606 GN=PPIA PE=1 SV=2	HUMAN	3
120	0.77	0.97	13.25	13.25	7.631	sp|Q06323|PSME1_HUMAN	Proteasome activator complex subunit 1 OS=Homo sapiens OX=9606 GN=PSME1 PE=1 SV=1	HUMAN	2
115	0.99	1.16	7.692	2.73	2.73	sp|P55072|TERA_HUMAN	Transitional endoplasmic reticulum ATPase OS=Homo sapiens OX=9606 GN=VCP PE=1 SV=4	HUMAN	2
109	1.22	1.37	13.73	13.73	13.73	sp|Q5JXB2|UE2NL_HUMAN	Putative ubiquitin-conjugating enzyme E2 N-like OS=Homo sapiens OX=9606 GN=UBE2NL PE=1 SV=1	HUMAN	2
108	1.3	1.47	5.785	3.719	2.755	sp|P35612|ADDB_HUMAN	Beta-adducin OS=Homo sapiens OX=9606 GN=ADD2 PE=1 SV=3	HUMAN	2
107	1.37	1.54	7.654	5.432	5.432	sp|Q08495|DEMA_HUMAN	Dematin OS=Homo sapiens OX=9606 GN=DMTN PE=1 SV=3	HUMAN	2
105	1.46	1.63	23.58	23.58	23.58	sp|P0DOY2|IGLC2_HUMAN	Immunoglobulin lambda constant 2 OS=Homo sapiens OX=9606 GN=IGLC2 PE=1 SV=1	HUMAN	2
104	1.5	1.73	13.19	13.19	6.25	sp|P27105|STOM_HUMAN	Erythrocyte band 7 integral membrane protein OS=Homo sapiens OX=9606 GN=STOM PE=1 SV=3	HUMAN	2
93	2	2	5.838	5.838	5.838	sp|P26599|PTBP1_HUMAN	Polypyrimidine tract-binding protein 1 OS=Homo sapiens OX=9606 GN=PTBP1 PE=1 SV=1	HUMAN	2
71	2.09	2.23	18.79	12.06	12.06	sp|P10768|ESTD_HUMAN	S-formylglutathione hydrolase OS=Homo sapiens OX=9606 GN=ESD PE=1 SV=2	HUMAN	2
70	2.1	2.26	10.84	7.635	5.172	sp|P00738|HPT_HUMAN	Haptoglobin OS=Homo sapiens OX=9606 GN=HP PE=1 SV=1	HUMAN	2
68	2.14	2.25	25.97	25.97	25.97	sp|P00441|SODC_HUMAN	Superoxide dismutase [Cu-Zn] OS=Homo sapiens OX=9606 GN=SOD1 PE=1 SV=2	HUMAN	2
67	2.31	2.47	27.32	21.65	11.86	sp|P00568|KAD1_HUMAN	Adenylate kinase isoenzyme 1 OS=Homo sapiens OX=9606 GN=AK1 PE=1 SV=3	HUMAN	2
65	2.38	2.5	20.95	20.95	20.95	sp|P10599|THIO_HUMAN	Thioredoxin OS=Homo sapiens OX=9606 GN=TXN PE=1 SV=3	HUMAN	2
63	2.62	2.67	37.29	37.29	21.19	sp|P30046|DOPD_HUMAN	D-dopachrome decarboxylase OS=Homo sapiens OX=9606 GN=DDT PE=1 SV=3	HUMAN	2
62	2.82	2.9	40.48	34.92	19.05	sp|Q99880|H2B1L_HUMAN	Histone H2B type 1-L OS=Homo sapiens OX=9606 GN=HIST1H2BL PE=1 SV=3	HUMAN	2
61	2.96	3.04	23.15	20.37	11.11	sp|P62826|RAN_HUMAN	GTP-binding nuclear protein Ran OS=Homo sapiens OX=9606 GN=RAN PE=1 SV=3	HUMAN	2
60	2.97	3.01	11.65	6.504	6.504	sp|P50502|F10A1_HUMAN	Hsc70-interacting protein OS=Homo sapiens OX=9606 GN=ST13 PE=1 SV=2	HUMAN	2
56	3.16	3.2	11.47	11.47	6.277	sp|Q5VTE0|EF1A3_HUMAN	Putative elongation factor 1-alpha-like 3 OS=Homo sapiens OX=9606 GN=EEF1A1P5 PE=5 SV=1	HUMAN	2
54	3.42	3.47	4.878	4.878	3.659	sp|P11166|GTR1_HUMAN	Solute carrier family 2, facilitated glucose transporter member 1 OS=Homo sapiens OX=9606 GN=SLC2A1 PE=1 SV=2	HUMAN	2
52	3.7	3.74	8.065	8.065	8.065	sp|P09651|ROA1_HUMAN	Heterogeneous nuclear ribonucleoprotein A1 OS=Homo sapiens OX=9606 GN=HNRNPA1 PE=1 SV=5	HUMAN	2
50	4	4	16.67	13.61	13.61	sp|P06748|NPM_HUMAN	Nucleophosmin OS=Homo sapiens OX=9606 GN=NPM1 PE=1 SV=2	HUMAN	2
51	4	4	17.53	17.53	17.53	sp|P62081|RS7_HUMAN	40S ribosomal protein S7 OS=Homo sapiens OX=9606 GN=RPS7 PE=1 SV=1	HUMAN	2
49	4.01	4.01	5.024	2.826	2.826	sp|P48506|GSH1_HUMAN	Glutamate--cysteine ligase catalytic subunit OS=Homo sapiens OX=9606 GN=GCLC PE=1 SV=2	HUMAN	2
47	4.15	4.16	8.318	8.318	5.86	sp|P06576|ATPB_HUMAN	ATP synthase subunit beta, mitochondrial OS=Homo sapiens OX=9606 GN=ATP5F1B PE=1 SV=3	HUMAN	2
127	0.61	0.73	6.542	6.542	6.542	sp|P01834|IGKC_HUMAN	Immunoglobulin kappa constant OS=Homo sapiens OX=9606 GN=IGKC PE=1 SV=2	HUMAN	1
126	0.65	0.77	9.023	9.023	9.023	sp|P62847|RS24_HUMAN	40S ribosomal protein S24 OS=Homo sapiens OX=9606 GN=RPS24 PE=1 SV=1	HUMAN	1
125	0.67	0.85	6.516	4.511	2.256	sp|Q5TDH0|DDI2_HUMAN	Protein DDI1 homolog 2 OS=Homo sapiens OX=9606 GN=DDI2 PE=1 SV=1	HUMAN	1
124	0.69	0.83	7.664	4.745	4.745	sp|O14618|CCS_HUMAN	Copper chaperone for superoxide dismutase OS=Homo sapiens OX=9606 GN=CCS PE=1 SV=1	HUMAN	1
123	0.7	0.83	5.637	2.206	2.206	sp|P05455|LA_HUMAN	Lupus La protein OS=Homo sapiens OX=9606 GN=SSB PE=1 SV=2	HUMAN	1
122	0.71	0.85	10.55	10.55	5.963	sp|P00492|HPRT_HUMAN	Hypoxanthine-guanine phosphoribosyltransferase OS=Homo sapiens OX=9606 GN=HPRT1 PE=1 SV=2	HUMAN	1
121	0.74	0.88	2.254	2.254	2.254	sp|P20073|ANXA7_HUMAN	Annexin A7 OS=Homo sapiens OX=9606 GN=ANXA7 PE=1 SV=3	HUMAN	1
119	0.8	0.92	2.171	2.171	2.171	sp|Q9NY33|DPP3_HUMAN	Dipeptidyl peptidase 3 OS=Homo sapiens OX=9606 GN=DPP3 PE=1 SV=2	HUMAN	1
118	0.86	0.95	2.051	2.051	2.051	RRRRRsp|Q96E39|RMXL1_HUMAN	REVERSED RNA binding motif protein, X-linked-like-1 OS=Homo sapiens OX=9606 GN=RBMXL1 PE=1 SV=1	HUMAN	1
117	0.9	1.03	8.368	8.368	4.184	sp|P28072|PSB6_HUMAN	Proteasome subunit beta type-6 OS=Homo sapiens OX=9606 GN=PSMB6 PE=1 SV=4	HUMAN	1
116	0.95	1.05	6.799	4.533	4.533	sp|P22626|ROA2_HUMAN	Heterogeneous nuclear ribonucleoproteins A2/B1 OS=Homo sapiens OX=9606 GN=HNRNPA2B1 PE=1 SV=2	HUMAN	1
113	1.02	1.16	7.984	5.788	2.794	sp|P00352|AL1A1_HUMAN	Retinal dehydrogenase 1 OS=Homo sapiens OX=9606 GN=ALDH1A1 PE=1 SV=2	HUMAN	1
114	1.02	1.16	8.556	8.556	4.278	sp|P30086|PEBP1_HUMAN	Phosphatidylethanolamine-binding protein 1 OS=Homo sapiens OX=9606 GN=PEBP1 PE=1 SV=3	HUMAN	1
112	1.12	1.23	5.778	4.334	2.568	sp|P35527|K1C9_HUMAN	Keratin, type I cytoskeletal 9 OS=Homo sapiens OX=9606 GN=KRT9 PE=1 SV=3	HUMAN	1
111	1.13	1.28	14.84	9.199	3.264	sp|P37837|TALDO_HUMAN	Transaldolase OS=Homo sapiens OX=9606 GN=TALDO1 PE=1 SV=2	HUMAN	1
110	1.19	1.28	1.711	1.711	1.711	sp|P02786|TFR1_HUMAN	Transferrin receptor protein 1 OS=Homo sapiens OX=9606 GN=TFRC PE=1 SV=2	HUMAN	1
106	1.41	1.49	3.965	3.965	3.965	sp|P22061|PIMT_HUMAN	Protein-L-isoaspartate(D-aspartate) O-methyltransferase OS=Homo sapiens OX=9606 GN=PCMT1 PE=1 SV=4	HUMAN	1
102	1.55	1.64	6.49	4.72	4.72	sp|A6NMY6|AXA2L_HUMAN	Putative annexin A2-like protein OS=Homo sapiens OX=9606 GN=ANXA2P2 PE=5 SV=2	HUMAN	1
101	1.7	1.8	1.916	1.916	1.916	sp|Q16222|UAP1_HUMAN	UDP-N-acetylhexosamine pyrophosphorylase OS=Homo sapiens OX=9606 GN=UAP1 PE=1 SV=3	HUMAN	1
98	1.9	1.97	12.17	8.466	8.466	sp|Q99497|PARK7_HUMAN	Protein/nucleic acid deglycase DJ-1 OS=Homo sapiens OX=9606 GN=PARK7 PE=1 SV=2	HUMAN	1
75	2	2	15	11.54	6.923	sp|P07451|CAH3_HUMAN	Carbonic anhydrase 3 OS=Homo sapiens OX=9606 GN=CA3 PE=1 SV=3	HUMAN	1
76	2	2	6.022	2.661	2.661	sp|P07384|CAN1_HUMAN	Calpain-1 catalytic subunit OS=Homo sapiens OX=9606 GN=CAPN1 PE=1 SV=1	HUMAN	1
77	2	2	6.926	3.896	3.896	sp|Q15102|PA1B3_HUMAN	Platelet-activating factor acetylhydrolase IB subunit gamma OS=Homo sapiens OX=9606 GN=PAFAH1B3 PE=1 SV=1	HUMAN	1
78	2	2	2.914	1.399	1.399	sp|P13639|EF2_HUMAN	Elongation factor 2 OS=Homo sapiens OX=9606 GN=EEF2 PE=1 SV=4	HUMAN	1
79	2	2	2.41	2.41	2.41	sp|Q99729|ROAA_HUMAN	Heterogeneous nuclear ribonucleoprotein A/B OS=Homo sapiens OX=9606 GN=HNRNPAB PE=1 SV=2	HUMAN	1
80	2	2	1.218	1.218	1.218	sp|Q92611|EDEM1_HUMAN	ER degradation-enhancing alpha-mannosidase-like protein 1 OS=Homo sapiens OX=9606 GN=EDEM1 PE=1 SV=1	HUMAN	1
81	2	2	4.101	4.101	4.101	sp|Q8NHW5|RLA0L_HUMAN	60S acidic ribosomal protein P0-like OS=Homo sapiens OX=9606 GN=RPLP0P6 PE=5 SV=1	HUMAN	1
82	2	2	2.57	2.57	2.57	sp|Q13838|DX39B_HUMAN	Spliceosome RNA helicase DDX39B OS=Homo sapiens OX=9606 GN=DDX39B PE=1 SV=1	HUMAN	1
83	2	2	2.2	2.2	2.2	sp|Q02094|RHAG_HUMAN	Ammonium transporter Rh type A OS=Homo sapiens OX=9606 GN=RHAG PE=1 SV=2	HUMAN	1
84	2	2	6.309	6.309	6.309	sp|P63244|RACK1_HUMAN	Receptor of activated protein C kinase 1 OS=Homo sapiens OX=9606 GN=RACK1 PE=1 SV=3	HUMAN	1
85	2	2	17.39	17.39	17.39	sp|P62857|RS28_HUMAN	40S ribosomal protein S28 OS=Homo sapiens OX=9606 GN=RPS28 PE=1 SV=1	HUMAN	1
86	2	2	2.592	2.592	2.592	sp|P61978|HNRPK_HUMAN	Heterogeneous nuclear ribonucleoprotein K OS=Homo sapiens OX=9606 GN=HNRNPK PE=1 SV=1	HUMAN	1
87	2	2	5.882	5.882	5.882	sp|P61313|RL15_HUMAN	60S ribosomal protein L15 OS=Homo sapiens OX=9606 GN=RPL15 PE=1 SV=2	HUMAN	1
88	2	2	5.455	5.455	5.455	sp|P46783|RS10_HUMAN	40S ribosomal protein S10 OS=Homo sapiens OX=9606 GN=RPS10 PE=1 SV=1	HUMAN	1
89	2	2	3.254	3.254	3.254	sp|P40926|MDHM_HUMAN	Malate dehydrogenase, mitochondrial OS=Homo sapiens OX=9606 GN=MDH2 PE=1 SV=3	HUMAN	1
90	2	2	1.767	1.767	1.767	sp|P38646|GRP75_HUMAN	Stress-70 protein, mitochondrial OS=Homo sapiens OX=9606 GN=HSPA9 PE=1 SV=2	HUMAN	1
91	2	2	9.091	9.091	9.091	sp|P30050|RL12_HUMAN	60S ribosomal protein L12 OS=Homo sapiens OX=9606 GN=RPL12 PE=1 SV=1	HUMAN	1
92	2	2	2.288	2.288	2.288	sp|P26641|EF1G_HUMAN	Elongation factor 1-gamma OS=Homo sapiens OX=9606 GN=EEF1G PE=1 SV=3	HUMAN	1
94	2	2	3.839	3.839	3.839	sp|P10809|CH60_HUMAN	60 kDa heat shock protein, mitochondrial OS=Homo sapiens OX=9606 GN=HSPD1 PE=1 SV=2	HUMAN	1
95	2	2	4.096	4.096	4.096	sp|P0DMR1|HNRC4_HUMAN	Heterogeneous nuclear ribonucleoprotein C-like 4 OS=Homo sapiens OX=9606 GN=HNRNPCL4 PE=3 SV=1	HUMAN	1
96	2	2	1.907	1.907	1.907	sp|P06132|DCUP_HUMAN	Uroporphyrinogen decarboxylase OS=Homo sapiens OX=9606 GN=UROD PE=1 SV=2	HUMAN	1
97	2	2	2.054	2.054	2.054	sp|O43390|HNRPR_HUMAN	Heterogeneous nuclear ribonucleoprotein R OS=Homo sapiens OX=9606 GN=HNRNPR PE=1 SV=1	HUMAN	1
74	2.01	2.01	6.282	3.396	3.396	sp|P30153|2AAA_HUMAN	Serine/threonine-protein phosphatase 2A 65 kDa regulatory subunit A alpha isoform OS=Homo sapiens OX=9606 GN=PPP2R1A PE=1 SV=4	HUMAN	1
73	2.05	2.05	2.946	2.946	1.56	sp|P26038|MOES_HUMAN	Moesin OS=Homo sapiens OX=9606 GN=MSN PE=1 SV=3	HUMAN	1
72	2.06	2.07	15.73	5.843	3.371	sp|P50395|GDIB_HUMAN	Rab GDP dissociation inhibitor beta OS=Homo sapiens OX=9606 GN=GDI2 PE=1 SV=2	HUMAN	1

## Sheet: Table S4_M0
N	Unused	Total	%Cov	%Cov(50)	%Cov(95)	Accession	Name	Species	Peptides(95%)
1	181.12	181.12	100	100	100	sp|P69905|HBA_HUMAN	Hemoglobin subunit alpha OS=Homo sapiens OX=9606 GN=HBA1 PE=1 SV=2	HUMAN	2043
2	129.69	129.69	100	100	100	sp|P68871|HBB_HUMAN	Hemoglobin subunit beta OS=Homo sapiens OX=9606 GN=HBB PE=1 SV=2	HUMAN	1026
11	33.26	61.38	100	100	100	sp|P02042|HBD_HUMAN	Hemoglobin subunit delta OS=Homo sapiens OX=9606 GN=HBD PE=1 SV=2	HUMAN	388
9	45.44	45.44	94.25	94.25	94.25	sp|P00915|CAH1_HUMAN	Carbonic anhydrase 1 OS=Homo sapiens OX=9606 GN=CA1 PE=1 SV=2	HUMAN	112
4	108.53	108.53	44.41	40.38	35.89	sp|P11277|SPTB1_HUMAN	Spectrin beta chain, erythrocytic OS=Homo sapiens OX=9606 GN=SPTB PE=1 SV=5	HUMAN	67
3	111.31	111.31	41.38	38.45	34.52	sp|P02549|SPTA1_HUMAN	Spectrin alpha chain, erythrocytic 1 OS=Homo sapiens OX=9606 GN=SPTA1 PE=1 SV=5	HUMAN	61
6	64.9	64.9	54.56	52.69	49.73	sp|P02730|B3AT_HUMAN	Band 3 anion transport protein OS=Homo sapiens OX=9606 GN=SLC4A1 PE=1 SV=3	HUMAN	52
118	2	24.91	93.2	89.12	89.12	sp|P69891|HBG1_HUMAN	Hemoglobin subunit gamma-1 OS=Homo sapiens OX=9606 GN=HBG1 PE=1 SV=2	HUMAN	49
18	20.71	24.91	93.2	89.12	89.12	sp|P69892|HBG2_HUMAN	Hemoglobin subunit gamma-2 OS=Homo sapiens OX=9606 GN=HBG2 PE=1 SV=2	HUMAN	49
8	54.6	54.6	66.03	65.84	65.84	sp|P04040|CATA_HUMAN	Catalase OS=Homo sapiens OX=9606 GN=CAT PE=1 SV=3	HUMAN	49
5	69.52	69.52	67.49	66.34	63.88	sp|P02768|ALBU_HUMAN	Serum albumin OS=Homo sapiens OX=9606 GN=ALB PE=1 SV=2	HUMAN	49
10	40.22	40.22	92.93	85.86	85.86	sp|P32119|PRDX2_HUMAN	Peroxiredoxin-2 OS=Homo sapiens OX=9606 GN=PRDX2 PE=1 SV=5	HUMAN	38
7	64.2	64.33	36.31	33.65	29.77	sp|P16157|ANK1_HUMAN	Ankyrin-1 OS=Homo sapiens OX=9606 GN=ANK1 PE=1 SV=3	HUMAN	37
13	30.17	30.22	71.15	66.92	66.92	sp|P00918|CAH2_HUMAN	Carbonic anhydrase 2 OS=Homo sapiens OX=9606 GN=CA2 PE=1 SV=2	HUMAN	35
14	28.03	28.03	78.16	78.16	78.16	sp|P30043|BLVRB_HUMAN	Flavin reductase (NADPH) OS=Homo sapiens OX=9606 GN=BLVRB PE=1 SV=3	HUMAN	22
20	19.47	19.54	54.63	50.15	50.15	sp|P04406|G3P_HUMAN	Glyceraldehyde-3-phosphate dehydrogenase OS=Homo sapiens OX=9606 GN=GAPDH PE=1 SV=3	HUMAN	20
15	25.13	25.13	40.22	30.59	29.19	sp|P04264|K2C1_HUMAN	Keratin, type II cytoskeletal 1 OS=Homo sapiens OX=9606 GN=KRT1 PE=1 SV=6	HUMAN	19
12	30.61	30.61	58.69	51.48	51.48	sp|Q13228|SBP1_HUMAN	Methanethiol oxidase OS=Homo sapiens OX=9606 GN=SELENBP1 PE=1 SV=2	HUMAN	19
77	4.17	7.96	47.89	47.89	43.66	sp|P02008|HBAZ_HUMAN	Hemoglobin subunit zeta OS=Homo sapiens OX=9606 GN=HBZ PE=1 SV=2	HUMAN	16
17	20.92	20.97	26.27	22.69	21.3	sp|P11171|41_HUMAN	Protein 4.1 OS=Homo sapiens OX=9606 GN=EPB41 PE=1 SV=4	HUMAN	16
23	16.59	16.61	39.47	39.2	37.6	sp|P63261|ACTG_HUMAN	Actin, cytoplasmic 2 OS=Homo sapiens OX=9606 GN=ACTG1 PE=1 SV=1	HUMAN	14
16	21.88	21.88	23.88	22	21.27	sp|P16452|EPB42_HUMAN	Erythrocyte membrane protein band 4.2 OS=Homo sapiens OX=9606 GN=EPB42 PE=1 SV=3	HUMAN	13
21	18.55	18.71	23.63	23.63	21.23	sp|P13645|K1C10_HUMAN	Keratin, type I cytoskeletal 10 OS=Homo sapiens OX=9606 GN=KRT10 PE=1 SV=6	HUMAN	12
22	17.17	17.17	49.13	45.67	39.45	sp|P00491|PNPH_HUMAN	Purine nucleoside phosphorylase OS=Homo sapiens OX=9606 GN=PNP PE=1 SV=2	HUMAN	11
19	19.81	19.87	30.65	29.1	25.08	sp|P11142|HSP7C_HUMAN	Heat shock cognate 71 kDa protein OS=Homo sapiens OX=9606 GN=HSPA8 PE=1 SV=1	HUMAN	11
24	16.39	16.45	49.11	49.11	45.98	sp|P30041|PRDX6_HUMAN	Peroxiredoxin-6 OS=Homo sapiens OX=9606 GN=PRDX6 PE=1 SV=3	HUMAN	10
31	12.12	12.21	30.49	28.3	28.3	sp|P04075|ALDOA_HUMAN	Fructose-bisphosphate aldolase A OS=Homo sapiens OX=9606 GN=ALDOA PE=1 SV=2	HUMAN	9
30	12.39	12.44	35.58	35.58	35.58	sp|P02647|APOA1_HUMAN	Apolipoprotein A-I OS=Homo sapiens OX=9606 GN=APOA1 PE=1 SV=1	HUMAN	9
27	13.15	13.19	39.17	35.71	35.71	sp|P06733|ENOA_HUMAN	Alpha-enolase OS=Homo sapiens OX=9606 GN=ENO1 PE=1 SV=2	HUMAN	9
34	10.17	10.24	46.33	46.33	42.08	sp|P07738|PMGE_HUMAN	Bisphosphoglycerate mutase OS=Homo sapiens OX=9606 GN=BPGM PE=1 SV=2	HUMAN	8
33	10.35	10.35	52.86	45	45	sp|P37840|SYUA_HUMAN	Alpha-synuclein OS=Homo sapiens OX=9606 GN=SNCA PE=1 SV=1	HUMAN	8
29	12.59	12.62	34.73	26.95	24.25	sp|P07195|LDHB_HUMAN	L-lactate dehydrogenase B chain OS=Homo sapiens OX=9606 GN=LDHB PE=1 SV=2	HUMAN	8
28	12.8	12.85	33.03	33.03	33.03	sp|P01857|IGHG1_HUMAN	Immunoglobulin heavy constant gamma 1 OS=Homo sapiens OX=9606 GN=IGHG1 PE=1 SV=1	HUMAN	8
26	13.57	13.58	17.08	15.44	14.34	sp|P13798|ACPH_HUMAN	Acylamino-acid-releasing enzyme OS=Homo sapiens OX=9606 GN=APEH PE=1 SV=4	HUMAN	8
25	13.97	13.97	51.05	37.06	32.17	sp|P60174|TPIS_HUMAN	Triosephosphate isomerase OS=Homo sapiens OX=9606 GN=TPI1 PE=1 SV=3	HUMAN	8
89	3.58	7.27	25.15	19.94	17.48	sp|P01859|IGHG2_HUMAN	Immunoglobulin heavy constant gamma 2 OS=Homo sapiens OX=9606 GN=IGHG2 PE=1 SV=2	HUMAN	7
56	6.04	8.06	36.18	26.13	16.58	sp|Q06830|PRDX1_HUMAN	Peroxiredoxin-1 OS=Homo sapiens OX=9606 GN=PRDX1 PE=1 SV=1	HUMAN	7
39	8.98	9.02	33.57	31.65	25.66	sp|P00558|PGK1_HUMAN	Phosphoglycerate kinase 1 OS=Homo sapiens OX=9606 GN=PGK1 PE=1 SV=3	HUMAN	7
45	7.66	8.31	20.06	18.46	16.05	sp|P35527|K1C9_HUMAN	Keratin, type I cytoskeletal 9 OS=Homo sapiens OX=9606 GN=KRT9 PE=1 SV=3	HUMAN	6
41	8.31	8.36	37.27	30	30	sp|P13716|HEM2_HUMAN	Delta-aminolevulinic acid dehydratase OS=Homo sapiens OX=9606 GN=ALAD PE=1 SV=1	HUMAN	6
36	9.37	11.44	31.77	13.46	11.58	sp|P35908|K22E_HUMAN	Keratin, type II cytoskeletal 2 epidermal OS=Homo sapiens OX=9606 GN=KRT2 PE=1 SV=2	HUMAN	6
32	10.96	10.97	32.73	26.55	21.16	sp|P00352|AL1A1_HUMAN	Retinal dehydrogenase 1 OS=Homo sapiens OX=9606 GN=ALDH1A1 PE=1 SV=2	HUMAN	6
86	3.94	4.16	21.67	13.3	10.1	sp|P00738|HPT_HUMAN	Haptoglobin OS=Homo sapiens OX=9606 GN=HP PE=1 SV=1	HUMAN	5
66	5.15	7.34	15.06	15.06	15.06	sp|P00338|LDHA_HUMAN	L-lactate dehydrogenase A chain OS=Homo sapiens OX=9606 GN=LDHA PE=1 SV=2	HUMAN	5
62	5.77	5.84	25.1	21.96	21.96	sp|P62258|1433E_HUMAN	14-3-3 protein epsilon OS=Homo sapiens OX=9606 GN=YWHAE PE=1 SV=1	HUMAN	5
61	5.81	5.89	21.18	18.06	18.06	sp|P27105|STOM_HUMAN	Erythrocyte band 7 integral membrane protein OS=Homo sapiens OX=9606 GN=STOM PE=1 SV=3	HUMAN	5
52	7.11	7.34	25.6	22.25	14.83	sp|P01009|A1AT_HUMAN	Alpha-1-antitrypsin OS=Homo sapiens OX=9606 GN=SERPINA1 PE=1 SV=3	HUMAN	5
51	7.23	7.33	11.41	10.42	8.561	sp|P55072|TERA_HUMAN	Transitional endoplasmic reticulum ATPase OS=Homo sapiens OX=9606 GN=VCP PE=1 SV=4	HUMAN	5
50	7.29	7.38	8.412	8.412	8.412	sp|P22314|UBA1_HUMAN	Ubiquitin-like modifier-activating enzyme 1 OS=Homo sapiens OX=9606 GN=UBA1 PE=1 SV=3	HUMAN	5
47	7.53	7.59	42.77	42.77	42.77	sp|P23528|COF1_HUMAN	Cofilin-1 OS=Homo sapiens OX=9606 GN=CFL1 PE=1 SV=3	HUMAN	5
44	8	8	18.7	18.7	13.21	sp|P11166|GTR1_HUMAN	Solute carrier family 2, facilitated glucose transporter member 1 OS=Homo sapiens OX=9606 GN=SLC2A1 PE=1 SV=2	HUMAN	5
40	8.74	8.81	36.11	36.11	25.93	sp|P62826|RAN_HUMAN	GTP-binding nuclear protein Ran OS=Homo sapiens OX=9606 GN=RAN PE=1 SV=3	HUMAN	5
38	9.04	9.07	19.23	19.23	16.6	sp|P54578|UBP14_HUMAN	Ubiquitin carboxyl-terminal hydrolase 14 OS=Homo sapiens OX=9606 GN=USP14 PE=1 SV=3	HUMAN	5
37	9.15	9.19	38.46	35	31.54	sp|P07451|CAH3_HUMAN	Carbonic anhydrase 3 OS=Homo sapiens OX=9606 GN=CA3 PE=1 SV=3	HUMAN	5
35	10	10	81.31	63.55	63.55	sp|P01834|IGKC_HUMAN	Immunoglobulin kappa constant OS=Homo sapiens OX=9606 GN=IGKC PE=1 SV=2	HUMAN	5
106	2.24	4.72	19.11	19.11	19.11	sp|P31946|1433B_HUMAN	14-3-3 protein beta/alpha OS=Homo sapiens OX=9606 GN=YWHAB PE=1 SV=3	HUMAN	4
73	4.37	4.8	16.6	16.6	16.6	sp|P61981|1433G_HUMAN	14-3-3 protein gamma OS=Homo sapiens OX=9606 GN=YWHAG PE=1 SV=2	HUMAN	4
70	4.82	5.04	17.07	13.77	13.77	sp|P40925|MDHC_HUMAN	Malate dehydrogenase, cytoplasmic OS=Homo sapiens OX=9606 GN=MDH1 PE=1 SV=4	HUMAN	4
69	5.02	5.11	6.474	6.474	6.474	sp|P35612|ADDB_HUMAN	Beta-adducin OS=Homo sapiens OX=9606 GN=ADD2 PE=1 SV=3	HUMAN	4
64	5.39	5.45	71.11	54.44	54.44	sp|P06703|S10A6_HUMAN	Protein S100-A6 OS=Homo sapiens OX=9606 GN=S100A6 PE=1 SV=1	HUMAN	4
55	6.39	6.42	8.403	7.003	7.003	sp|P07384|CAN1_HUMAN	Calpain-1 catalytic subunit OS=Homo sapiens OX=9606 GN=CAPN1 PE=1 SV=1	HUMAN	4
54	6.87	6.93	17.76	17.76	17.76	sp|Q13630|FCL_HUMAN	GDP-L-fucose synthase OS=Homo sapiens OX=9606 GN=TSTA3 PE=1 SV=1	HUMAN	4
53	6.9	6.96	18.55	18.55	18.55	sp|P60891|PRPS1_HUMAN	Ribose-phosphate pyrophosphokinase 1 OS=Homo sapiens OX=9606 GN=PRPS1 PE=1 SV=2	HUMAN	4
49	7.38	7.44	50	45.31	38.28	sp|P62987|RL40_HUMAN	Ubiquitin-60S ribosomal protein L40 OS=Homo sapiens OX=9606 GN=UBA52 PE=1 SV=2	HUMAN	4
48	7.48	7.56	7.395	6.649	4.41	sp|P01023|A2MG_HUMAN	Alpha-2-macroglobulin OS=Homo sapiens OX=9606 GN=A2M PE=1 SV=3	HUMAN	4
46	7.58	7.63	14.83	14.83	13.03	sp|P50395|GDIB_HUMAN	Rab GDP dissociation inhibitor beta OS=Homo sapiens OX=9606 GN=GDI2 PE=1 SV=2	HUMAN	4
43	8.03	8.03	4.797	4.797	4.065	sp|Q86VP6|CAND1_HUMAN	Cullin-associated NEDD8-dissociated protein 1 OS=Homo sapiens OX=9606 GN=CAND1 PE=1 SV=2	HUMAN	4
42	8.07	8.08	8.81	7.084	6.176	sp|P53396|ACLY_HUMAN	ATP-citrate synthase OS=Homo sapiens OX=9606 GN=ACLY PE=1 SV=3	HUMAN	4
119	2	4.37	12.24	12.24	12.24	sp|P27348|1433T_HUMAN	14-3-3 protein theta OS=Homo sapiens OX=9606 GN=YWHAQ PE=1 SV=1	HUMAN	3
101	2.5	2.91	18.37	13.88	13.88	sp|P63104|1433Z_HUMAN	14-3-3 protein zeta/delta OS=Homo sapiens OX=9606 GN=YWHAZ PE=1 SV=1	HUMAN	3
100	2.51	2.55	14.97	9.322	8.051	sp|P20810|ICAL_HUMAN	Calpastatin OS=Homo sapiens OX=9606 GN=CAST PE=1 SV=4	HUMAN	3
99	2.58	2.64	9.871	9.871	9.871	sp|Q00013|EM55_HUMAN	55 kDa erythrocyte membrane protein OS=Homo sapiens OX=9606 GN=MPP1 PE=1 SV=2	HUMAN	3
94	2.96	3.07	14.19	14.19	14.19	sp|P53004|BIEA_HUMAN	Biliverdin reductase A OS=Homo sapiens OX=9606 GN=BLVRA PE=1 SV=2	HUMAN	3
93	3.04	3.15	8.06	8.06	4.781	sp|P07900|HS90A_HUMAN	Heat shock protein HSP 90-alpha OS=Homo sapiens OX=9606 GN=HSP90AA1 PE=1 SV=5	HUMAN	3
92	3.31	3.43	9.631	7.787	7.787	sp|P20073|ANXA7_HUMAN	Annexin A7 OS=Homo sapiens OX=9606 GN=ANXA7 PE=1 SV=3	HUMAN	3
91	3.42	3.56	23.76	23.76	15.96	sp|P10768|ESTD_HUMAN	S-formylglutathione hydrolase OS=Homo sapiens OX=9606 GN=ESD PE=1 SV=2	HUMAN	3
90	3.57	3.72	12.18	12.18	10.2	sp|P01876|IGHA1_HUMAN	Immunoglobulin heavy constant alpha 1 OS=Homo sapiens OX=9606 GN=IGHA1 PE=1 SV=2	HUMAN	3
81	4.01	4.12	34.21	28.29	28.29	sp|P15531|NDKA_HUMAN	Nucleoside diphosphate kinase A OS=Homo sapiens OX=9606 GN=NME1 PE=1 SV=1	HUMAN	3
76	4.19	6.26	12.37	8.475	5.254	sp|P13647|K2C5_HUMAN	Keratin, type II cytoskeletal 5 OS=Homo sapiens OX=9606 GN=KRT5 PE=1 SV=3	HUMAN	3
75	4.28	4.3	49.7	35.15	27.27	sp|P62937|PPIA_HUMAN	Peptidyl-prolyl cis-trans isomerase A OS=Homo sapiens OX=9606 GN=PPIA PE=1 SV=2	HUMAN	3
74	4.36	4.39	7.131	7.131	7.131	sp|P30153|2AAA_HUMAN	Serine/threonine-protein phosphatase 2A 65 kDa regulatory subunit A alpha isoform OS=Homo sapiens OX=9606 GN=PPP2R1A PE=1 SV=4	HUMAN	3
72	4.56	4.66	50	49.15	38.98	sp|P30046|DOPD_HUMAN	D-dopachrome decarboxylase OS=Homo sapiens OX=9606 GN=DDT PE=1 SV=3	HUMAN	3
71	4.76	4.85	16.32	16.32	10.39	sp|P37837|TALDO_HUMAN	Transaldolase OS=Homo sapiens OX=9606 GN=TALDO1 PE=1 SV=2	HUMAN	3
68	5.06	5.12	19.3	19.3	8.02	sp|Q5TDH0|DDI2_HUMAN	Protein DDI1 homolog 2 OS=Homo sapiens OX=9606 GN=DDI2 PE=1 SV=1	HUMAN	3
67	5.14	5.19	21.65	18.04	18.04	sp|P00568|KAD1_HUMAN	Adenylate kinase isoenzyme 1 OS=Homo sapiens OX=9606 GN=AK1 PE=1 SV=3	HUMAN	3
65	5.22	5.26	7.463	6.106	6.106	sp|P35611|ADDA_HUMAN	Alpha-adducin OS=Homo sapiens OX=9606 GN=ADD1 PE=1 SV=2	HUMAN	3
63	5.65	5.7	13.19	11.11	8.333	sp|P23526|SAHH_HUMAN	Adenosylhomocysteinase OS=Homo sapiens OX=9606 GN=AHCY PE=1 SV=4	HUMAN	3
58	6	6.08	11.5	9.898	7.278	sp|P21980|TGM2_HUMAN	Protein-glutamine gamma-glutamyltransferase 2 OS=Homo sapiens OX=9606 GN=TGM2 PE=1 SV=2	HUMAN	3
59	6	6	55.66	46.23	46.23	sp|P0DOY3|IGLC3_HUMAN	Immunoglobulin lambda constant 3 OS=Homo sapiens OX=9606 GN=IGLC3 PE=1 SV=1	HUMAN	3
60	6	6	22.39	22.39	22.39	sp|P49721|PSB2_HUMAN	Proteasome subunit beta type-2 OS=Homo sapiens OX=9606 GN=PSMB2 PE=1 SV=1	HUMAN	3
57	6.04	6.05	11.71	10.04	8.178	sp|Q6XQN6|PNCB_HUMAN	Nicotinate phosphoribosyltransferase OS=Homo sapiens OX=9606 GN=NAPRT PE=1 SV=2	HUMAN	3
124	2	2	20.67	20.67	20.67	sp|P02724|GLPA_HUMAN	Glycophorin-A OS=Homo sapiens OX=9606 GN=GYPA PE=1 SV=2	HUMAN	2
139	2	2	1.217	1.217	1.217	sp|Q14683|SMC1A_HUMAN	Structural maintenance of chromosomes protein 1A OS=Homo sapiens OX=9606 GN=SMC1A PE=1 SV=2	HUMAN	2
153	2	2	1.038	1.038	1.038	RRRRRsp|Q13342|SP140_HUMAN	REVERSED Nuclear body protein SP140 OS=Homo sapiens OX=9606 GN=SP140 PE=1 SV=2	HUMAN	2
107	2.21	2.36	5.292	5.292	5.292	sp|P50990|TCPQ_HUMAN	T-complex protein 1 subunit theta OS=Homo sapiens OX=9606 GN=CCT8 PE=1 SV=4	HUMAN	2
105	2.31	2.35	11.08	8.587	8.587	sp|P08397|HEM3_HUMAN	Porphobilinogen deaminase OS=Homo sapiens OX=9606 GN=HMBS PE=1 SV=2	HUMAN	2
104	2.32	2.35	17.89	14.7	11.5	sp|Q9HC38|GLOD4_HUMAN	Glyoxalase domain-containing protein 4 OS=Homo sapiens OX=9606 GN=GLOD4 PE=1 SV=1	HUMAN	2
103	2.39	2.43	11.72	11.72	11.72	sp|Q9UL46|PSME2_HUMAN	Proteasome activator complex subunit 2 OS=Homo sapiens OX=9606 GN=PSME2 PE=1 SV=4	HUMAN	2
102	2.5	2.54	7.064	5.298	5.298	sp|P01871|IGHM_HUMAN	Immunoglobulin heavy constant mu OS=Homo sapiens OX=9606 GN=IGHM PE=1 SV=4	HUMAN	2
98	2.61	2.75	14.65	11.11	11.11	sp|P30626|SORCN_HUMAN	Sorcin OS=Homo sapiens OX=9606 GN=SRI PE=1 SV=1	HUMAN	2
97	2.63	2.67	12.57	12.57	12.57	sp|P61225|RAP2B_HUMAN	Ras-related protein Rap-2b OS=Homo sapiens OX=9606 GN=RAP2B PE=1 SV=1	HUMAN	2
96	2.79	2.85	10.44	10.44	10.44	sp|P25325|THTM_HUMAN	3-mercaptopyruvate sulfurtransferase OS=Homo sapiens OX=9606 GN=MPST PE=1 SV=3	HUMAN	2
95	2.8	2.89	11.2	8.554	4.277	sp|P02675|FIBB_HUMAN	Fibrinogen beta chain OS=Homo sapiens OX=9606 GN=FGB PE=1 SV=2	HUMAN	2
88	3.64	3.72	16.18	9.959	9.959	sp|P78417|GSTO1_HUMAN	Glutathione S-transferase omega-1 OS=Homo sapiens OX=9606 GN=GSTO1 PE=1 SV=2	HUMAN	2
87	3.77	3.86	11.92	7.064	7.064	sp|P02679|FIBG_HUMAN	Fibrinogen gamma chain OS=Homo sapiens OX=9606 GN=FGG PE=1 SV=3	HUMAN	2
82	4	4	2.03	1.254	1.254	sp|Q00610|CLH1_HUMAN	Clathrin heavy chain 1 OS=Homo sapiens OX=9606 GN=CLTC PE=1 SV=5	HUMAN	2
83	4	4	4.806	4.806	4.806	sp|P48643|TCPE_HUMAN	T-complex protein 1 subunit epsilon OS=Homo sapiens OX=9606 GN=CCT5 PE=1 SV=1	HUMAN	2
84	4	4	2.122	2.122	2.122	sp|P0C0L5|CO4B_HUMAN	Complement C4-B OS=Homo sapiens OX=9606 GN=C4B PE=1 SV=2	HUMAN	2
85	4	4	14.55	14.55	14.55	sp|P04632|CPNS1_HUMAN	Calpain small subunit 1 OS=Homo sapiens OX=9606 GN=CAPNS1 PE=1 SV=1	HUMAN	2
80	4.02	4.07	34.39	34.39	22.22	sp|Q99497|PARK7_HUMAN	Protein/nucleic acid deglycase DJ-1 OS=Homo sapiens OX=9606 GN=PARK7 PE=1 SV=2	HUMAN	2
79	4.08	4.09	11.46	7.378	3.14	sp|P48506|GSH1_HUMAN	Glutamate--cysteine ligase catalytic subunit OS=Homo sapiens OX=9606 GN=GCLC PE=1 SV=2	HUMAN	2
78	4.16	4.18	9.276	9.276	5.38	sp|P50991|TCPD_HUMAN	T-complex protein 1 subunit delta OS=Homo sapiens OX=9606 GN=CCT4 PE=1 SV=4	HUMAN	2
120	2	2.01	10.22	5.474	5.474	sp|P48507|GSH0_HUMAN	Glutamate--cysteine ligase regulatory subunit OS=Homo sapiens OX=9606 GN=GCLM PE=1 SV=1	HUMAN	1
121	2	2	2.535	1.267	1.267	sp|Q8WUM4|PDC6I_HUMAN	Programmed cell death 6-interacting protein OS=Homo sapiens OX=9606 GN=PDCD6IP PE=1 SV=1	HUMAN	1
122	2	2	3.486	2.018	2.018	sp|P49368|TCPG_HUMAN	T-complex protein 1 subunit gamma OS=Homo sapiens OX=9606 GN=CCT3 PE=1 SV=4	HUMAN	1
123	2	2	4.301	3.047	3.047	sp|P06744|G6PI_HUMAN	Glucose-6-phosphate isomerase OS=Homo sapiens OX=9606 GN=GPI PE=1 SV=4	HUMAN	1
125	2	2	12.45	7.469	7.469	sp|O00299|CLIC1_HUMAN	Chloride intracellular channel protein 1 OS=Homo sapiens OX=9606 GN=CLIC1 PE=1 SV=4	HUMAN	1
126	2	2	3.07	3.07	3.07	sp|Q9Y265|RUVB1_HUMAN	RuvB-like 1 OS=Homo sapiens OX=9606 GN=RUVBL1 PE=1 SV=1	HUMAN	1
127	2	2	4.595	4.595	4.595	sp|Q9UNZ2|NSF1C_HUMAN	NSFL1 cofactor p47 OS=Homo sapiens OX=9606 GN=NSFL1C PE=1 SV=2	HUMAN	1
128	2	2	3.989	3.989	3.989	sp|Q9UNM6|PSD13_HUMAN	26S proteasome non-ATPase regulatory subunit 13 OS=Homo sapiens OX=9606 GN=PSMD13 PE=1 SV=2	HUMAN	1
129	2	2	0.9671	0.9671	0.9671	sp|Q9NWH9|SLTM_HUMAN	SAFB-like transcription modulator OS=Homo sapiens OX=9606 GN=SLTM PE=1 SV=2	HUMAN	1
130	2	2	10.75	10.75	10.75	sp|Q9H299|SH3L3_HUMAN	SH3 domain-binding glutamic acid-rich-like protein 3 OS=Homo sapiens OX=9606 GN=SH3BGRL3 PE=1 SV=1	HUMAN	1
131	2	2	3.21	3.21	3.21	sp|Q9BSL1|UBAC1_HUMAN	Ubiquitin-associated domain-containing protein 1 OS=Homo sapiens OX=9606 GN=UBAC1 PE=1 SV=1	HUMAN	1
132	2	2	8.108	8.108	8.108	sp|Q9BS40|LXN_HUMAN	Latexin OS=Homo sapiens OX=9606 GN=LXN PE=1 SV=2	HUMAN	1
133	2	2	3.249	3.249	3.249	sp|Q99436|PSB7_HUMAN	Proteasome subunit beta type-7 OS=Homo sapiens OX=9606 GN=PSMB7 PE=1 SV=1	HUMAN	1
134	2	2	4.532	4.532	4.532	sp|Q8NHP1|ARK74_HUMAN	Aflatoxin B1 aldehyde reductase member 4 OS=Homo sapiens OX=9606 GN=AKR7L PE=1 SV=6	HUMAN	1
135	2	2	1.896	1.896	1.896	sp|Q8N9M1|CS047_HUMAN	Uncharacterized protein C19orf47 OS=Homo sapiens OX=9606 GN=C19orf47 PE=1 SV=1	HUMAN	1
136	2	2	5.512	5.512	5.512	sp|Q8N0Y7|PGAM4_HUMAN	Probable phosphoglycerate mutase 4 OS=Homo sapiens OX=9606 GN=PGAM4 PE=3 SV=1	HUMAN	1
137	2	2	8.209	8.209	8.209	sp|Q5T0J3|CA220_HUMAN	Putative uncharacterized protein C1orf220 OS=Homo sapiens OX=9606 GN=C1orf220 PE=2 SV=1	HUMAN	1
138	2	2	20.72	20.72	20.72	sp|Q5H9J7|BEX5_HUMAN	Protein BEX5 OS=Homo sapiens OX=9606 GN=BEX5 PE=1 SV=1	HUMAN	1
140	2	2	0.9677	0.9677	0.9677	sp|Q14624|ITIH4_HUMAN	Inter-alpha-trypsin inhibitor heavy chain H4 OS=Homo sapiens OX=9606 GN=ITIH4 PE=1 SV=4	HUMAN	1
141	2	2	8.297	8.297	8.297	sp|P68402|PA1B2_HUMAN	Platelet-activating factor acetylhydrolase IB subunit beta OS=Homo sapiens OX=9606 GN=PAFAH1B2 PE=1 SV=1	HUMAN	1
142	2	2	7.353	7.353	7.353	sp|P52565|GDIR1_HUMAN	Rho GDP-dissociation inhibitor 1 OS=Homo sapiens OX=9606 GN=ARHGDIA PE=1 SV=3	HUMAN	1
143	2	2	2.335	2.335	2.335	sp|P48723|HSP13_HUMAN	Heat shock 70 kDa protein 13 OS=Homo sapiens OX=9606 GN=HSPA13 PE=1 SV=1	HUMAN	1
144	2	2	2.394	2.394	2.394	sp|P31948|STIP1_HUMAN	Stress-induced-phosphoprotein 1 OS=Homo sapiens OX=9606 GN=STIP1 PE=1 SV=1	HUMAN	1
145	2	2	7.921	7.921	7.921	sp|P26447|S10A4_HUMAN	Protein S100-A4 OS=Homo sapiens OX=9606 GN=S100A4 PE=1 SV=1	HUMAN	1
146	2	2	8.974	8.974	8.974	sp|P25787|PSA2_HUMAN	Proteasome subunit alpha type-2 OS=Homo sapiens OX=9606 GN=PSMA2 PE=1 SV=2	HUMAN	1
147	2	2	1.978	1.978	1.978	sp|P17987|TCPA_HUMAN	T-complex protein 1 subunit alpha OS=Homo sapiens OX=9606 GN=TCP1 PE=1 SV=1	HUMAN	1
148	2	2	20.31	20.31	20.31	sp|P04921|GLPC_HUMAN	Glycophorin-C OS=Homo sapiens OX=9606 GN=GYPC PE=1 SV=1	HUMAN	1
149	2	2	3.138	3.138	3.138	sp|P04004|VTNC_HUMAN	Vitronectin OS=Homo sapiens OX=9606 GN=VTN PE=1 SV=1	HUMAN	1
150	2	2	1.515	1.515	1.515	sp|P02790|HEMO_HUMAN	Hemopexin OS=Homo sapiens OX=9606 GN=HPX PE=1 SV=2	HUMAN	1
151	2	2	13.79	13.79	13.79	sp|P01619|KV320_HUMAN	Immunoglobulin kappa variable 3-20 OS=Homo sapiens OX=9606 GN=IGKV3-20 PE=1 SV=2	HUMAN	1
152	2	2	0.4881	0.4881	0.4881	RRRRRsp|Q9UFD9|RIM3A_HUMAN	REVERSED RIMS-binding protein 3A OS=Homo sapiens OX=9606 GN=RIMBP3 PE=1 SV=4	HUMAN	1
154	2	2	0.9352	0.9352	0.9352	RRRRRsp|Q07092|COGA1_HUMAN	REVERSED Collagen alpha-1(XVI) chain OS=Homo sapiens OX=9606 GN=COL16A1 PE=1 SV=2	HUMAN	1
155	2	2	3.56	3.56	3.56	RRRRRsp|P59540|T2R46_HUMAN	REVERSED Taste receptor type 2 member 46 OS=Homo sapiens OX=9606 GN=TAS2R46 PE=2 SV=2	HUMAN	1
115	2.01	2.02	4.598	4.598	2.49	sp|Q9Y3I1|FBX7_HUMAN	F-box only protein 7 OS=Homo sapiens OX=9606 GN=FBXO7 PE=1 SV=1	HUMAN	1
116	2.01	2.02	3.082	3.082	1.37	sp|Q14974|IMB1_HUMAN	Importin subunit beta-1 OS=Homo sapiens OX=9606 GN=KPNB1 PE=1 SV=2	HUMAN	1
117	2.01	2.01	17.53	9.091	9.091	sp|P00441|SODC_HUMAN	Superoxide dismutase [Cu-Zn] OS=Homo sapiens OX=9606 GN=SOD1 PE=1 SV=2	HUMAN	1
113	2.02	2.02	6.591	5.273	3.013	sp|P40227|TCPZ_HUMAN	T-complex protein 1 subunit zeta OS=Homo sapiens OX=9606 GN=CCT6A PE=1 SV=3	HUMAN	1
114	2.02	2.02	8.812	8.812	5.364	sp|P25789|PSA4_HUMAN	Proteasome subunit alpha type-4 OS=Homo sapiens OX=9606 GN=PSMA4 PE=1 SV=1	HUMAN	1
112	2.06	2.07	11.38	7.748	4.843	sp|P17174|AATC_HUMAN	Aspartate aminotransferase, cytoplasmic OS=Homo sapiens OX=9606 GN=GOT1 PE=1 SV=3	HUMAN	1
111	2.09	2.11	11.22	11.22	7.805	sp|P49720|PSB3_HUMAN	Proteasome subunit beta type-3 OS=Homo sapiens OX=9606 GN=PSMB3 PE=1 SV=2	HUMAN	1
110	2.1	2.12	6.582	3.695	1.501	sp|P02671|FIBA_HUMAN	Fibrinogen alpha chain OS=Homo sapiens OX=9606 GN=FGA PE=1 SV=2	HUMAN	1
109	2.12	2.14	12.18	12.18	5.535	sp|Q92530|PSMF1_HUMAN	Proteasome inhibitor PI31 subunit OS=Homo sapiens OX=9606 GN=PSMF1 PE=1 SV=2	HUMAN	1
108	2.14	2.16	4.931	1.744	0.6615	sp|P01024|CO3_HUMAN	Complement C3 OS=Homo sapiens OX=9606 GN=C3 PE=1 SV=2	HUMAN	1

## Sheet: Table S5_M1
N	Unused	Total	%Cov	%Cov(50)	%Cov(95)	Accession	Name	Species	Peptides(95%)
1	102.96	102.96	99.3	99.3	99.3	sp|P69905|HBA_HUMAN	Hemoglobin subunit alpha OS=Homo sapiens OX=9606 GN=HBA1 PE=1 SV=2	HUMAN	414
2	97.33	97.33	95.92	95.24	95.24	sp|P68871|HBB_HUMAN	Hemoglobin subunit beta OS=Homo sapiens OX=9606 GN=HBB PE=1 SV=2	HUMAN	409
13	18.91	45.15	95.92	95.24	92.52	sp|P02042|HBD_HUMAN	Hemoglobin subunit delta OS=Homo sapiens OX=9606 GN=HBD PE=1 SV=2	HUMAN	191
3	80.8	80.79	34.93	30.8	21.54	sp|P02549|SPTA1_HUMAN	Spectrin alpha chain, erythrocytic 1 OS=Homo sapiens OX=9606 GN=SPTA1 PE=1 SV=5	HUMAN	47
4	64.8	64.8	77.01	69.95	68.8	sp|P02768|ALBU_HUMAN	Serum albumin OS=Homo sapiens OX=9606 GN=ALB PE=1 SV=2	HUMAN	45
10	27.14	27.28	76.63	76.63	73.56	sp|P00915|CAH1_HUMAN	Carbonic anhydrase 1 OS=Homo sapiens OX=9606 GN=CA1 PE=1 SV=2	HUMAN	40
14	16.89	21.62	80.95	80.95	80.95	sp|P69891|HBG1_HUMAN	Hemoglobin subunit gamma-1 OS=Homo sapiens OX=9606 GN=HBG1 PE=1 SV=2	HUMAN	39
5	59.3	59.3	29.53	24.52	18.72	sp|P11277|SPTB1_HUMAN	Spectrin beta chain, erythrocytic OS=Homo sapiens OX=9606 GN=SPTB PE=1 SV=5	HUMAN	36
68	2	9.27	67.35	44.22	39.46	sp|P02100|HBE_HUMAN	Hemoglobin subunit epsilon OS=Homo sapiens OX=9606 GN=HBE1 PE=1 SV=2	HUMAN	25
7	36	36.12	34.58	34.58	27.99	sp|P02730|B3AT_HUMAN	Band 3 anion transport protein OS=Homo sapiens OX=9606 GN=SLC4A1 PE=1 SV=3	HUMAN	25
6	37.03	37.03	58.25	56.93	38.71	sp|P04040|CATA_HUMAN	Catalase OS=Homo sapiens OX=9606 GN=CAT PE=1 SV=3	HUMAN	23
9	27.4	27.4	80.81	77.27	74.75	sp|P32119|PRDX2_HUMAN	Peroxiredoxin-2 OS=Homo sapiens OX=9606 GN=PRDX2 PE=1 SV=5	HUMAN	20
11	20.52	20.52	65	65	55	sp|P00918|CAH2_HUMAN	Carbonic anhydrase 2 OS=Homo sapiens OX=9606 GN=CA2 PE=1 SV=2	HUMAN	18
8	28.87	28.87	21.11	16.85	11.86	sp|P16157|ANK1_HUMAN	Ankyrin-1 OS=Homo sapiens OX=9606 GN=ANK1 PE=1 SV=3	HUMAN	16
16	12.29	12.31	38.93	34.4	26.4	sp|P63261|ACTG_HUMAN	Actin, cytoplasmic 2 OS=Homo sapiens OX=9606 GN=ACTG1 PE=1 SV=1	HUMAN	10
12	19.19	19.19	64.29	61.16	58.04	sp|P30041|PRDX6_HUMAN	Peroxiredoxin-6 OS=Homo sapiens OX=9606 GN=PRDX6 PE=1 SV=3	HUMAN	10
25	9.31	9.36	47.16	34.93	27.76	sp|P04406|G3P_HUMAN	Glyceraldehyde-3-phosphate dehydrogenase OS=Homo sapiens OX=9606 GN=GAPDH PE=1 SV=3	HUMAN	9
30	6.93	6.94	42.56	32.18	26.64	sp|P00491|PNPH_HUMAN	Purine nucleoside phosphorylase OS=Homo sapiens OX=9606 GN=PNP PE=1 SV=2	HUMAN	8
18	11.73	11.84	35.91	35.91	32.82	sp|P07738|PMGE_HUMAN	Bisphosphoglycerate mutase OS=Homo sapiens OX=9606 GN=BPGM PE=1 SV=2	HUMAN	8
27	8.12	8.35	23.89	19.21	17.73	sp|P00738|HPT_HUMAN	Haptoglobin OS=Homo sapiens OX=9606 GN=HP PE=1 SV=1	HUMAN	7
24	9.39	9.51	27.2	23.35	21.43	sp|P04075|ALDOA_HUMAN	Fructose-bisphosphate aldolase A OS=Homo sapiens OX=9606 GN=ALDOA PE=1 SV=2	HUMAN	7
23	9.52	9.73	30.82	24.6	13.17	sp|P16452|EPB42_HUMAN	Erythrocyte membrane protein band 4.2 OS=Homo sapiens OX=9606 GN=EPB42 PE=1 SV=3	HUMAN	7
21	10.87	10.96	50.97	45.63	45.63	sp|P30043|BLVRB_HUMAN	Flavin reductase (NADPH) OS=Homo sapiens OX=9606 GN=BLVRB PE=1 SV=3	HUMAN	7
15	12.53	12.53	15.05	13.19	9.375	sp|P11171|41_HUMAN	Protein 4.1 OS=Homo sapiens OX=9606 GN=EPB41 PE=1 SV=4	HUMAN	7
26	9.07	9.21	17.55	16.15	10.87	sp|P04264|K2C1_HUMAN	Keratin, type II cytoskeletal 1 OS=Homo sapiens OX=9606 GN=KRT1 PE=1 SV=6	HUMAN	6
22	9.86	9.94	26.22	26.22	23.78	sp|P60174|TPIS_HUMAN	Triosephosphate isomerase OS=Homo sapiens OX=9606 GN=TPI1 PE=1 SV=3	HUMAN	6
20	10.91	10.93	29.09	29.09	26.97	sp|P01857|IGHG1_HUMAN	Immunoglobulin heavy constant gamma 1 OS=Homo sapiens OX=9606 GN=IGHG1 PE=1 SV=1	HUMAN	6
19	11.67	11.72	23.73	20.34	15.25	sp|Q13228|SBP1_HUMAN	Methanethiol oxidase OS=Homo sapiens OX=9606 GN=SELENBP1 PE=1 SV=2	HUMAN	6
17	12	12.04	31.74	26.95	17.66	sp|P07195|LDHB_HUMAN	L-lactate dehydrogenase B chain OS=Homo sapiens OX=9606 GN=LDHB PE=1 SV=2	HUMAN	6
36	4.56	4.61	10.79	9.075	9.075	sp|P13645|K1C10_HUMAN	Keratin, type I cytoskeletal 10 OS=Homo sapiens OX=9606 GN=KRT10 PE=1 SV=6	HUMAN	5
32	5.96	10.26	22.39	22.39	20.25	sp|P01859|IGHG2_HUMAN	Immunoglobulin heavy constant gamma 2 OS=Homo sapiens OX=9606 GN=IGHG2 PE=1 SV=2	HUMAN	5
29	7.22	7.24	26.86	22.78	16.55	sp|P00558|PGK1_HUMAN	Phosphoglycerate kinase 1 OS=Homo sapiens OX=9606 GN=PGK1 PE=1 SV=3	HUMAN	5
42	4.03	6.03	25.63	16.58	16.58	sp|Q06830|PRDX1_HUMAN	Peroxiredoxin-1 OS=Homo sapiens OX=9606 GN=PRDX1 PE=1 SV=1	HUMAN	4
39	4.28	4.36	11.46	10.37	7.585	sp|P11142|HSP7C_HUMAN	Heat shock cognate 71 kDa protein OS=Homo sapiens OX=9606 GN=HSPA8 PE=1 SV=1	HUMAN	4
33	5.23	5.23	30.91	30.91	24.24	sp|P62937|PPIA_HUMAN	Peptidyl-prolyl cis-trans isomerase A OS=Homo sapiens OX=9606 GN=PPIA PE=1 SV=2	HUMAN	4
31	6.89	6.92	25.12	21.66	16.59	sp|P06733|ENOA_HUMAN	Alpha-enolase OS=Homo sapiens OX=9606 GN=ENO1 PE=1 SV=2	HUMAN	4
28	7.39	7.4	13.89	10.42	10.42	sp|P23526|SAHH_HUMAN	Adenosylhomocysteinase OS=Homo sapiens OX=9606 GN=AHCY PE=1 SV=4	HUMAN	4
84	1.58	1.75	2.714	1.967	1.967	sp|P01023|A2MG_HUMAN	Alpha-2-macroglobulin OS=Homo sapiens OX=9606 GN=A2M PE=1 SV=3	HUMAN	3
50	3.14	5.05	20.77	16.15	16.15	sp|P07451|CAH3_HUMAN	Carbonic anhydrase 3 OS=Homo sapiens OX=9606 GN=CA3 PE=1 SV=3	HUMAN	3
48	3.27	3.37	26.67	19.22	13.33	sp|P62258|1433E_HUMAN	14-3-3 protein epsilon OS=Homo sapiens OX=9606 GN=YWHAE PE=1 SV=1	HUMAN	3
47	3.31	3.44	44.08	34.21	25	sp|P15531|NDKA_HUMAN	Nucleoside diphosphate kinase A OS=Homo sapiens OX=9606 GN=NME1 PE=1 SV=1	HUMAN	3
45	3.47	3.55	11.87	9.792	9.792	sp|P37837|TALDO_HUMAN	Transaldolase OS=Homo sapiens OX=9606 GN=TALDO1 PE=1 SV=2	HUMAN	3
38	4.37	4.42	12.97	12.97	7.984	sp|P00352|AL1A1_HUMAN	Retinal dehydrogenase 1 OS=Homo sapiens OX=9606 GN=ALDH1A1 PE=1 SV=2	HUMAN	3
37	4.49	4.5	26.27	26.27	26.27	sp|P30046|DOPD_HUMAN	D-dopachrome decarboxylase OS=Homo sapiens OX=9606 GN=DDT PE=1 SV=3	HUMAN	3
35	4.73	4.74	29.17	26.39	16.2	sp|P62826|RAN_HUMAN	GTP-binding nuclear protein Ran OS=Homo sapiens OX=9606 GN=RAN PE=1 SV=3	HUMAN	3
34	4.91	4.92	15.41	15.41	13.21	sp|P60891|PRPS1_HUMAN	Ribose-phosphate pyrophosphokinase 1 OS=Homo sapiens OX=9606 GN=PRPS1 PE=1 SV=2	HUMAN	3
97	0.83	3.07	23.27	12.65	9.796	sp|P63104|1433Z_HUMAN	14-3-3 protein zeta/delta OS=Homo sapiens OX=9606 GN=YWHAZ PE=1 SV=1	HUMAN	2
96	0.84	2.65	10.24	10.24	6.627	sp|P00338|LDHA_HUMAN	L-lactate dehydrogenase A chain OS=Homo sapiens OX=9606 GN=LDHA PE=1 SV=2	HUMAN	2
92	1.03	3.21	5.304	5.304	4.212	sp|P0DMV9|HS71B_HUMAN	Heat shock 70 kDa protein 1B OS=Homo sapiens OX=9606 GN=HSPA1B PE=1 SV=1	HUMAN	2
85	1.49	1.64	13.92	13.92	10.31	sp|P00568|KAD1_HUMAN	Adenylate kinase isoenzyme 1 OS=Homo sapiens OX=9606 GN=AK1 PE=1 SV=3	HUMAN	2
81	1.9	2.1	9.915	7.932	5.099	sp|P01876|IGHA1_HUMAN	Immunoglobulin heavy constant alpha 1 OS=Homo sapiens OX=9606 GN=IGHA1 PE=1 SV=2	HUMAN	2
80	1.96	2.11	33.73	15.66	15.66	sp|P23528|COF1_HUMAN	Cofilin-1 OS=Homo sapiens OX=9606 GN=CFL1 PE=1 SV=3	HUMAN	2
60	2.17	2.28	8.911	8.911	8.911	sp|P26447|S10A4_HUMAN	Protein S100-A4 OS=Homo sapiens OX=9606 GN=S100A4 PE=1 SV=1	HUMAN	2
59	2.23	2.35	41.41	36.72	17.19	sp|P62987|RL40_HUMAN	Ubiquitin-60S ribosomal protein L40 OS=Homo sapiens OX=9606 GN=UBA52 PE=1 SV=2	HUMAN	2
57	2.55	2.65	10.32	9.169	3.438	sp|P02787|TRFE_HUMAN	Serotransferrin OS=Homo sapiens OX=9606 GN=TF PE=1 SV=3	HUMAN	2
56	2.57	2.61	6.883	5.466	4.049	sp|P54578|UBP14_HUMAN	Ubiquitin carboxyl-terminal hydrolase 14 OS=Homo sapiens OX=9606 GN=USP14 PE=1 SV=3	HUMAN	2
55	2.58	2.67	13.31	9.506	9.506	sp|P28074|PSB5_HUMAN	Proteasome subunit beta type-5 OS=Homo sapiens OX=9606 GN=PSMB5 PE=1 SV=3	HUMAN	2
53	2.71	2.76	18.75	13.19	7.986	sp|P27105|STOM_HUMAN	Erythrocyte band 7 integral membrane protein OS=Homo sapiens OX=9606 GN=STOM PE=1 SV=3	HUMAN	2
52	2.96	3.01	5.081	4.878	3.659	sp|P11166|GTR1_HUMAN	Solute carrier family 2, facilitated glucose transporter member 1 OS=Homo sapiens OX=9606 GN=SLC2A1 PE=1 SV=2	HUMAN	2
51	2.97	3.02	20.95	20.95	20.95	sp|P10599|THIO_HUMAN	Thioredoxin OS=Homo sapiens OX=9606 GN=TXN PE=1 SV=3	HUMAN	2
49	3.26	3.32	4.334	4.334	4.334	sp|P35527|K1C9_HUMAN	Keratin, type I cytoskeletal 9 OS=Homo sapiens OX=9606 GN=KRT9 PE=1 SV=3	HUMAN	2
46	3.47	3.52	7.884	7.884	7.884	sp|P78417|GSTO1_HUMAN	Glutathione S-transferase omega-1 OS=Homo sapiens OX=9606 GN=GSTO1 PE=1 SV=2	HUMAN	2
44	3.69	3.78	5.335	5.335	3.102	sp|P55072|TERA_HUMAN	Transitional endoplasmic reticulum ATPase OS=Homo sapiens OX=9606 GN=VCP PE=1 SV=4	HUMAN	2
43	4	4	8.788	8.788	8.788	sp|P13716|HEM2_HUMAN	Delta-aminolevulinic acid dehydratase OS=Homo sapiens OX=9606 GN=ALAD PE=1 SV=1	HUMAN	2
41	4.04	4.12	28.84	18.35	8.24	sp|P02647|APOA1_HUMAN	Apolipoprotein A-I OS=Homo sapiens OX=9606 GN=APOA1 PE=1 SV=1	HUMAN	2
40	4.28	4.29	16.7	9.8	5.122	sp|Q9BQE3|TBA1C_HUMAN	Tubulin alpha-1C chain OS=Homo sapiens OX=9606 GN=TUBA1C PE=1 SV=1	HUMAN	2
104	0.59	0.66	0.7515	0.4509	0.4509	sp|Q8TF72|SHRM3_HUMAN	Protein Shroom3 OS=Homo sapiens OX=9606 GN=SHROOM3 PE=1 SV=2	HUMAN	1
103	0.6	0.67	13.64	4.545	4.545	sp|P00441|SODC_HUMAN	Superoxide dismutase [Cu-Zn] OS=Homo sapiens OX=9606 GN=SOD1 PE=1 SV=2	HUMAN	1
102	0.64	0.68	2.051	2.051	2.051	RRRRRsp|Q96E39|RMXL1_HUMAN	REVERSED RNA binding motif protein, X-linked-like-1 OS=Homo sapiens OX=9606 GN=RBMXL1 PE=1 SV=1	HUMAN	1
101	0.67	0.75	7.631	7.631	2.811	sp|Q06323|PSME1_HUMAN	Proteasome activator complex subunit 1 OS=Homo sapiens OX=9606 GN=PSME1 PE=1 SV=1	HUMAN	1
100	0.73	0.81	12.03	4.149	4.149	sp|P28066|PSA5_HUMAN	Proteasome subunit alpha type-5 OS=Homo sapiens OX=9606 GN=PSMA5 PE=1 SV=3	HUMAN	1
99	0.74	0.83	7.16	5.432	2.222	sp|Q08495|DEMA_HUMAN	Dematin OS=Homo sapiens OX=9606 GN=DMTN PE=1 SV=3	HUMAN	1
98	0.83	0.91	10.55	5.963	5.963	sp|P00492|HPRT_HUMAN	Hypoxanthine-guanine phosphoribosyltransferase OS=Homo sapiens OX=9606 GN=HPRT1 PE=1 SV=2	HUMAN	1
95	0.85	0.94	24.44	24.44	8.889	sp|P06703|S10A6_HUMAN	Protein S100-A6 OS=Homo sapiens OX=9606 GN=S100A6 PE=1 SV=1	HUMAN	1
94	0.89	0.98	15.42	11.25	5.417	sp|Q8IZP2|ST134_HUMAN	Putative protein FAM10A4 OS=Homo sapiens OX=9606 GN=ST13P4 PE=5 SV=1	HUMAN	1
93	1.01	1.08	4.184	4.184	4.184	sp|P28072|PSB6_HUMAN	Proteasome subunit beta type-6 OS=Homo sapiens OX=9606 GN=PSMB6 PE=1 SV=4	HUMAN	1
91	1.1	1.2	5.751	5.751	2.412	sp|P50991|TCPD_HUMAN	T-complex protein 1 subunit delta OS=Homo sapiens OX=9606 GN=CCT4 PE=1 SV=4	HUMAN	1
90	1.13	1.21	19.05	19.05	11.9	sp|Q99880|H2B1L_HUMAN	Histone H2B type 1-L OS=Homo sapiens OX=9606 GN=HIST1H2BL PE=1 SV=3	HUMAN	1
89	1.16	1.33	12.92	12.92	1.675	sp|P01009|A1AT_HUMAN	Alpha-1-antitrypsin OS=Homo sapiens OX=9606 GN=SERPINA1 PE=1 SV=3	HUMAN	1
87	1.18	1.25	12.7	7.143	7.143	sp|P49773|HINT1_HUMAN	Histidine triad nucleotide-binding protein 1 OS=Homo sapiens OX=9606 GN=HINT1 PE=1 SV=2	HUMAN	1
88	1.18	1.25	2.914	1.399	1.399	sp|P13639|EF2_HUMAN	Elongation factor 2 OS=Homo sapiens OX=9606 GN=EEF2 PE=1 SV=4	HUMAN	1
86	1.21	1.3	13.73	13.73	7.19	sp|Q5JXB2|UE2NL_HUMAN	Putative ubiquitin-conjugating enzyme E2 N-like OS=Homo sapiens OX=9606 GN=UBE2NL PE=1 SV=1	HUMAN	1
83	1.6	1.68	5.882	5.882	5.882	sp|P61313|RL15_HUMAN	60S ribosomal protein L15 OS=Homo sapiens OX=9606 GN=RPL15 PE=1 SV=2	HUMAN	1
82	1.62	1.7	5.455	5.455	5.455	sp|P46783|RS10_HUMAN	40S ribosomal protein S10 OS=Homo sapiens OX=9606 GN=RPS10 PE=1 SV=1	HUMAN	1
69	2	2	6.419	3.716	3.716	sp|P53004|BIEA_HUMAN	Biliverdin reductase A OS=Homo sapiens OX=9606 GN=BLVRA PE=1 SV=2	HUMAN	1
70	2	2	2.355	1.413	1.413	sp|P48506|GSH1_HUMAN	Glutamate--cysteine ligase catalytic subunit OS=Homo sapiens OX=9606 GN=GCLC PE=1 SV=2	HUMAN	1
71	2	2	0.6373	0.6373	0.6373	sp|Q9H2Y7|ZN106_HUMAN	Zinc finger protein 106 OS=Homo sapiens OX=9606 GN=ZNF106 PE=1 SV=1	HUMAN	1
72	2	2	2.2	2.2	2.2	sp|Q02094|RHAG_HUMAN	Ammonium transporter Rh type A OS=Homo sapiens OX=9606 GN=RHAG PE=1 SV=2	HUMAN	1
73	2	2	2.592	2.592	2.592	sp|P61978|HNRPK_HUMAN	Heterogeneous nuclear ribonucleoprotein K OS=Homo sapiens OX=9606 GN=HNRNPK PE=1 SV=1	HUMAN	1
74	2	2	2.018	2.018	2.018	sp|P49368|TCPG_HUMAN	T-complex protein 1 subunit gamma OS=Homo sapiens OX=9606 GN=CCT3 PE=1 SV=4	HUMAN	1
75	2	2	2.442	2.442	2.442	sp|P35611|ADDA_HUMAN	Alpha-adducin OS=Homo sapiens OX=9606 GN=ADD1 PE=1 SV=2	HUMAN	1
76	2	2	1.544	1.544	1.544	sp|P35241|RADI_HUMAN	Radixin OS=Homo sapiens OX=9606 GN=RDX PE=1 SV=1	HUMAN	1
77	2	2	7.595	7.595	7.595	sp|P24666|PPAC_HUMAN	Low molecular weight phosphotyrosine protein phosphatase OS=Homo sapiens OX=9606 GN=ACP1 PE=1 SV=3	HUMAN	1
78	2	2	13.38	13.38	13.38	sp|P09105|HBAT_HUMAN	Hemoglobin subunit theta-1 OS=Homo sapiens OX=9606 GN=HBQ1 PE=1 SV=2	HUMAN	1
79	2	2	4.335	4.335	4.335	sp|P04083|ANXA1_HUMAN	Annexin A1 OS=Homo sapiens OX=9606 GN=ANXA1 PE=1 SV=2	HUMAN	1
65	2.01	2.01	22.73	9.74	9.74	sp|P68036|UB2L3_HUMAN	Ubiquitin-conjugating enzyme E2 L3 OS=Homo sapiens OX=9606 GN=UBE2L3 PE=1 SV=1	HUMAN	1
66	2.01	2.01	4.355	1.843	1.843	sp|Q58FF7|H90B3_HUMAN	Putative heat shock protein HSP 90-beta-3 OS=Homo sapiens OX=9606 GN=HSP90AB3P PE=5 SV=1	HUMAN	1
67	2.01	2.01	2.101	0.9804	0.9804	sp|P07384|CAN1_HUMAN	Calpain-1 catalytic subunit OS=Homo sapiens OX=9606 GN=CAPN1 PE=1 SV=1	HUMAN	1
63	2.04	2.04	16.93	13.23	8.466	sp|Q99497|PARK7_HUMAN	Protein/nucleic acid deglycase DJ-1 OS=Homo sapiens OX=9606 GN=PARK7 PE=1 SV=2	HUMAN	1
64	2.04	2.04	8.764	8.764	3.146	sp|Q9BVA1|TBB2B_HUMAN	Tubulin beta-2B chain OS=Homo sapiens OX=9606 GN=TUBB2B PE=1 SV=1	HUMAN	1
62	2.1	2.11	13.03	6.292	2.472	sp|P50395|GDIB_HUMAN	Rab GDP dissociation inhibitor beta OS=Homo sapiens OX=9606 GN=GDI2 PE=1 SV=2	HUMAN	1
61	2.13	2.15	10.81	10.81	8.108	sp|Q9BS40|LXN_HUMAN	Latexin OS=Homo sapiens OX=9606 GN=LXN PE=1 SV=2	HUMAN	1
58	2.44	2.48	6.284	3.962	1.776	sp|P13798|ACPH_HUMAN	Acylamino-acid-releasing enzyme OS=Homo sapiens OX=9606 GN=APEH PE=1 SV=4	HUMAN	1
54	2.66	2.7	16.04	16.04	7.487	sp|P30086|PEBP1_HUMAN	Phosphatidylethanolamine-binding protein 1 OS=Homo sapiens OX=9606 GN=PEBP1 PE=1 SV=3	HUMAN	1

## Sheet: Table S6_CFC SWATH
CODE	NAME	DESCRIPTION	Alternative name
Q96G75	RMD5B	E3 ubiquitin-protein transferase RMND5B	RMND5B
P13473	LAMP2	Lysosome-associated membrane glycoprotein 2	LAMP2
Q9HBI1	PARVB	Beta-parvin	PARVB
P27105	STOM	Erythrocyte band 7 integral membrane protein	STOM
Q13630	FCL	GDP-L-fucose synthase	TSTA3
Q96Q04	LMTK3	Serine/threonine-protein kinase LMTK3	LMTK3
P00747	PLMN	Plasminogen	PLG
P29972	AQP1	Aquaporin-1	AQP1
P07437	TBB5	Tubulin beta chain	TUBB
P13987	CD59	CD59 glycoprotein	CD59
O95782	AP2A1	AP-2 complex subunit alpha-1	AP2A1
P23528	COF1	Cofilin-1	CFL1
P60842	IF4A1	Eukaryotic initiation factor 4A-I	EIF4A1
P07451	CAH3	Carbonic anhydrase 3	CA3
Q9H479	FN3K	Fructosamine-3-kinase	FN3K
P00387	NB5R3	NADH-cytochrome b5 reductase 3	CYB5R3
P18206	VINC	Vinculin	VCL
P11142	HSP7C	Heat shock cognate 71 kDa protein	HSPA8
P07738	PMGE	Bisphosphoglycerate mutase	BPGM
P78417	GSTO1	Glutathione S-transferase omega-1	GSTO1
Q9H3N1	TMX1	Thioredoxin-related transmembrane protein 1	TMX1
P07900	HS90A	Heat shock protein HSP 90-alpha	HSP90AA1
Q86VP6	CAND1	Cullin-associated NEDD8-dissociated protein 1	CAND1
P28072	PSB6	Proteasome subunit beta type-6	PSMB6
A0A0B4J1X5	HV374	Immunoglobulin heavy variable 3-74	IGHV3-74
O14818	PSA7	Proteasome subunit alpha type-7	PSMA7
P04632	CPNS1	Calpain small subunit 1	CAPNS1
P24666	PPAC	Low molecular weight phosphotyrosine protein phosphatase	ACP1
P16157	ANK1	Ankyrin-1	ANK1
P13645	K1C10	Keratin, type I cytoskeletal 10	KRT10
P02730	B3AT	Band 3 anion transport protein	SLC4A1
P01871	IGHM	Immunoglobulin heavy constant mu	IGHM
P30046	DOPD	D-dopachrome decarboxylase	DDT
Q9H4B7	TBB1	Tubulin beta-1 chain	TUBB1
P05106	ITB3	Integrin beta-3	ITGB3
P04264	K2C1	Keratin, type II cytoskeletal 1	KRT1
P62937	PPIA	Peptidyl-prolyl cis-trans isomerase A	PPIA
P61088	UBE2N	Ubiquitin-conjugating enzyme E2 N	UBE2N
P59666	DEF3	Neutrophil defensin 3	DEFA3
P54725	RD23A	UV excision repair protein RAD23 homolog A	RAD23A
P06703	S10A6	Protein S100-A6	S100A6
P37840	SYUA	Alpha-synuclein	SNCA
Q9H4G4	GAPR1	Golgi-associated plant pathogenesis-related protein 1	GLIPR2
P01876	IGHA1	Immunoglobulin heavy constant alpha 1	IGHA1
P61225	RAP2B	Ras-related protein Rap-2b	RAP2B
Q15833	STXB2	Syntaxin-binding protein 2	STXBP2
P60174	TPIS	Triosephosphate isomerase	TPI1
Q5TDH0	DDI2	Protein DDI1 homolog 2	DDI2
P05107	ITB2	Integrin beta-2	ITGB2
P54578	UBP14	Ubiquitin carboxyl-terminal hydrolase 14	USP14
P17213	BPI	Bactericidal permeability-increasing protein	BPI
P04406	G3P	Glyceraldehyde-3-phosphate dehydrogenase	GAPDH
Q06830	PRDX1	Peroxiredoxin-1	PRDX1
P00918	CAH2	Carbonic anhydrase 2	CA2
P21980	TGM2	Protein-glutamine gamma-glutamyltransferase 2	TGM2
P23219	PGH1	Prostaglandin G/H synthase 1	PTGS1
P49638	TPP1	Alpha-tocopherol transfer protein	TTPA
Q6ZR52	ZN493	Zinc finger protein 493	ZNF493
P00492	HPRT	Hypoxanthine-guanine phosphoribosyltransferase	HPRT1
P52907	CAZA1	F-actin-capping protein subunit alpha-1	CAPZA1
P23284	PPIB	Peptidyl-prolyl cis-trans isomerase B	PPIB
P60953	CDC42	Cell division control protein 42 homolog	CDC42
P01009	A1AT	Alpha-1-antitrypsin	SERPINA1
P50991	TCPD	T-complex protein 1 subunit delta	CCT4
P67936	TPM4	Tropomyosin alpha-4 chain	TPM4
P55072	TERA	Transitional endoplasmic reticulum ATPase	VCP
P04083	ANXA1	Annexin A1	ANXA1
P49721	PSB2	Proteasome subunit beta type-2	PSMB2
P08311	CATG	Cathepsin G	CTSG
Q08722	CD47	Leukocyte surface antigen CD47	CD47
Q86UX7	URP2	Fermitin family homolog 3	FERMT3
P31146	COR1A	Coronin-1A	CORO1A
Q92530	PSMF1	Proteasome inhibitor PI31 subunit	PSMF1
P52566	GDIR2	Rho GDP-dissociation inhibitor 2	ARHGDIB
P49913	CAMP	Cathelicidin antimicrobial peptide	CAMP
Q00013	EM55	55 kDa erythrocyte membrane protein	MPP1
P20160	CAP7	Azurocidin	AZU1
P11021	BIP	Endoplasmic reticulum chaperone BiP	HSPA5
P20073	ANXA7	Annexin A7	ANXA7
P55209	NP1L1	Nucleosome assembly protein 1-like 1	NAP1L1
P05164	PERM	Myeloperoxidase	MPO
P16671	CD36	Platelet glycoprotein 4	CD36
P62873	GBB1	Guanine nucleotide-binding protein G(I)/G(S)/G(T) subunit beta-1	GNB1
P13796	PLSL	Plastin-2	LCP1
P12273	PIP	Prolactin-inducible protein	PIP
P62987	RL40	Ubiquitin-60S ribosomal protein L40	UBA52
P50990	TCPQ	T-complex protein 1 subunit theta	CCT8
P02533	K1C14	Keratin, type I cytoskeletal 14	KRT14
Q9NQC3	RTN4	Reticulon-4	RTN4
P35611	ADDA	Alpha-adducin	ADD1
P40925	MDHC	Malate dehydrogenase, cytoplasmic	MDH1
P50148	GNAQ	Guanine nucleotide-binding protein G(q) subunit alpha	GNAQ
P13716	HEM2	Delta-aminolevulinic acid dehydratase	ALAD
P37837	TALDO	Transaldolase	TALDO1
P02549	SPTA1	Spectrin alpha chain, erythrocytic 1	SPTA1
Q9HD89	RETN	Resistin	RETN
P68402	PA1B2	Platelet-activating factor acetylhydrolase IB subunit beta	PAFAH1B2
P06576	ATPB	ATP synthase subunit beta, mitochondrial	ATP5F1B
P48643	TCPE	T-complex protein 1 subunit epsilon	CCT5
P32119	PRDX2	Peroxiredoxin-2	PRDX2
P53396	ACLY	ATP-citrate synthase	ACLY
P53004	BIEA	Biliverdin reductase A	BLVRA
Q9Y3I1	FBX7	F-box only protein 7	FBXO7
Q14974	IMB1	Importin subunit beta-1	KPNB1
P63208	SKP1	S-phase kinase-associated protein 1	SKP1
Q99733	NP1L4	Nucleosome assembly protein 1-like 4	NAP1L4
P01024	CO3	Complement C3	C3
Q9Y624	JAM1	Junctional adhesion molecule A	F11R
P47756	CAPZB	F-actin-capping protein subunit beta	CAPZB
P00338	LDHA	L-lactate dehydrogenase A chain	LDHA
Q9H2Y7	ZN106	Zinc finger protein 106	ZNF106
P30041	PRDX6	Peroxiredoxin-6	PRDX6
P61020	RAB5B	Ras-related protein Rab-5B	RAB5B
P06733	ENOA	Alpha-enolase	ENO1
P04792	HSPB1	Heat shock protein beta-1	HSPB1
P02647	APOA1	Apolipoprotein A-I	APOA1
P11678	PERE	Eosinophil peroxidase	EPX
P06753	TPM3	Tropomyosin alpha-3 chain	TPM3
P50395	GDIB	Rab GDP dissociation inhibitor beta	GDI2
Q8N6Q3	CD177	CD177 antigen	CD177
P69892	HBG2	Hemoglobin subunit gamma-2	HBG2
P69891	HBG1	Hemoglobin subunit gamma-1	HBG1
P08246	ELNE	Neutrophil elastase	ELANE
Q9Y2V2	CHSP1	Calcium-regulated heat-stable protein 1	CARHSP1
P61981	1433G	14-3-3 protein gamma	YWHAG
O75390	CISY	Citrate synthase, mitochondrial	CS
P0DOY3	IGLC3	Immunoglobulin lambda constant 3	IGLC3
P02675	FIBB	Fibrinogen beta chain	FGB
P05023	AT1A1	Sodium/potassium-transporting ATPase subunit alpha-1	ATP1A1
P14780	MMP9	Matrix metalloproteinase-9	MMP9
Q96FZ7	CHMP6	Charged multivesicular body protein 6	CHMP6
Q14254	FLOT2	Flotillin-2	FLOT2
Q9UL46	PSME2	Proteasome activator complex subunit 2	PSME2
P62333	PRS10	26S proteasome regulatory subunit 10B	PSMC6
Q9H0U4	RAB1B	Ras-related protein Rab-1B	RAB1B
P30740	ILEU	Leukocyte elastase inhibitor	SERPINB1
P06702	S10A9	Protein S100-A9	S100A9
P16452	EPB42	Erythrocyte membrane protein band 4.2	EPB42
P23276	KELL	Kell blood group glycoprotein	KEL
P50502	F10A1	Hsc70-interacting protein	ST13
P19105	ML12A	Myosin regulatory light chain 12A	MYL12A
O75955	FLOT1	Flotillin-1	FLOT1
P35579	MYH9	Myosin-9	MYH9
Q9Y490	TLN1	Talin-1	TLN1
P10768	ESTD	S-formylglutathione hydrolase	ESD
Q9UM07	PADI4	Protein-arginine deiminase type-4	PADI4
P01834	IGKC	Immunoglobulin kappa constant	IGKC
Q9BS40	LXN	Latexin	LXN
P08514	ITA2B	Integrin alpha-IIb	ITGA2B
P29401	TKT	Transketolase	TKT
P04275	VWF	von Willebrand factor	VWF
P30101	PDIA3	Protein disulfide-isomerase A3	PDIA3
P48735	IDHP	Isocitrate dehydrogenase [NADP], mitochondrial	IDH2
Q5TCS8	KAD9	Adenylate kinase 9	AK9
Q99808	S29A1	Equilibrative nucleoside transporter 1	SLC29A1
P04179	SODM	Superoxide dismutase [Mn], mitochondrial	SOD2
P09960	LKHA4	Leukotriene A-4 hydrolase	LTA4H
Q02094	RHAG	Ammonium transporter Rh type A	RHAG
P62826	RAN	GTP-binding nuclear protein Ran	RAN
P40939	ECHA	Trifunctional enzyme subunit alpha, mitochondrial	HADHA
P09105	HBAT	Hemoglobin subunit theta-1	HBQ1
P02768	ALBU	Albumin	ALB
P04075	ALDOA	Fructose-bisphosphate aldolase A	ALDOA
P43304	GPDM	Glycerol-3-phosphate dehydrogenase, mitochondrial	GPD2
P00568	KAD1	Adenylate kinase isoenzyme 1	AK1
P00491	PNPH	Purine nucleoside phosphorylase	PNP
Q08495	DEMA	Dematin	DMTN
P02042	HBD	Hemoglobin subunit delta	HBD
P08397	HEM3	Porphobilinogen deaminase	HMBS
P05109	S10A8	Protein S100-A8	S100A8
P68871	HBB	Hemoglobin subunit beta	HBB
O00233	PSMD9	26S proteasome non-ATPase regulatory subunit 9	PSMD9
P36222	CH3L1	Chitinase-3-like protein 1	CHI3L1
P04040	CATA	Catalase	CAT
P07384	CAN1	Calpain-1 catalytic subunit	CAPN1
P69905	HBA	Hemoglobin subunit alpha	HBA2
P27824	CALX	Calnexin	CANX
Q10567	AP1B1	AP-1 complex subunit beta-1	AP1B1
P30043	BLVRB	Flavin reductase (NADPH)	BLVRB
P80188	NGAL	Neutrophil gelatinase-associated lipocalin	LCN2
Q99729	ROAA	Heterogeneous nuclear ribonucleoprotein A/B	HNRNPAB
P22314	UBA1	Ubiquitin-like modifier-activating enzyme 1	UBA1
P04921	GLPC	Glycophorin-C	GYPC
P61313	RL15	60S ribosomal protein L15	RPL15
P11171	EPB41	Protein 4.1	EPB41
P13798	ACPH	Acylamino-acid-releasing enzyme	APEH
Q15102	PA1B3	Platelet-activating factor acetylhydrolase IB subunit gamma	PAFAH1B3
P11277	SPTB1	Spectrin beta chain, erythrocytic	SPTB
P24158	PRTN3	Myeloblastin	PRTN3
P0DMV9	HS71B	Heat shock 70 kDa protein 1B	HSPA1B
P02679	FIBG	Fibrinogen gamma chain	FGG
P30086	PEBP1	Phosphatidylethanolamine-binding protein 1	PEBP1
P28289	TMOD1	Tropomodulin-1	TMOD1
P13639	EF2	Elongation factor 2	EEF2
P02788	TRFL	Lactotransferrin	LTF
P02763	A1AG1	Alpha-1-acid glycoprotein 1	ORM1
P13647	K2C5	Keratin, type II cytoskeletal 5	KRT5
Q13200	PSMD2	26S proteasome non-ATPase regulatory subunit 2	PSMD2
P23526	SAHH	Adenosylhomocysteinase	AHCY
P00441	SODC	Superoxide dismutase [Cu-Zn]	SOD1
P11215	ITAM	Integrin alpha-M	ITGAM
P48059	LIMS1	LIM and senescent cell antigen-like-containing domain protein 1	LIMS1
P78371	TCPB	T-complex protein 1 subunit beta	CCT2
P35527	K1C9	Keratin, type I cytoskeletal 9	KRT9
P61204	ARF3	ADP-ribosylation factor 3	ARF3
P48506	GSH1	Glutamate--cysteine ligase catalytic subunit	GCLC
P50895	BCAM	Basal cell adhesion molecule	BCAM
O94919	ENDD1	Endonuclease domain-containing 1 protein	ENDOD1
O95336	6PGL	6-phosphogluconolactonase	PGLS
P16152	CBR1	Carbonyl reductase [NADPH] 1	CBR1
Q9NP58	ABCB6	ATP-binding cassette sub-family B member 6, mitochondrial	ABCB6
P41218	MNDA	Myeloid cell nuclear differentiation antigen	MNDA
Q00610	CLH1	Clathrin heavy chain 1	CLTC
P68363	TBA1B	Tubulin alpha-1B chain	TUBA1B
P51811	XK	Membrane transport protein XK	XK
P62805	H4	Histone H4	H4-16
Q9NY33	DPP3	Dipeptidyl peptidase 3	DPP3
P02671	FIBA	Fibrinogen alpha chain	FGA
P25787	PSA2	Proteasome subunit alpha type-2	PSMA2
Q99497	PARK7	Parkinson disease protein 7	PARK7
P30626	SORCN	Sorcin	SRI
P61626	LYSC	Lysozyme C	LYZ
O43598	DNPH1	2'-deoxynucleoside 5'-phosphate N-hydrolase 1	DNPH1
P00352	AL1A1	Retinal dehydrogenase 1	ALDH1A1
Q99798	ACON	Aconitate hydratase, mitochondrial	ACO2
P01857	IGHG1	Immunoglobulin heavy constant gamma 1	IGHG1
Q06323	PSME1	Proteasome activator complex subunit 1	PSME1
P08575	PTPRC	Receptor-type tyrosine-protein phosphatase C	PTPRC
P14174	MIF	Macrophage migration inhibitory factor	MIF
Q8IZ83	A16A1	Aldehyde dehydrogenase family 16 member A1	ALDH16A1
P00738	HPT	Haptoglobin	HP
P01023	A2MG	Alpha-2-macroglobulin	A2M
P63104	1433Z	14-3-3 protein zeta/delta	YWHAZ
P60891	PRPS1	Ribose-phosphate pyrophosphokinase 1	PRPS1
P00558	PGK1	Phosphoglycerate kinase 1	PGK1
P45974	UBP5	Ubiquitin carboxyl-terminal hydrolase 5	USP5
P49368	TCPG	T-complex protein 1 subunit gamma	CCT3
P00915	CAH1	Carbonic anhydrase 1	CA1
O14773	TPP1	Tripeptidyl-peptidase 1	TPP1
Q16401	PSMD5	26S proteasome non-ATPase regulatory subunit 5	PSMD5
P28066	PSA5	Proteasome subunit alpha type-5	PSMA5
P35612	ADDB	Beta-adducin	ADD2
O15400	STX7	Syntaxin-7	STX7
O75352	MPU1	Mannose-P-dolichol utilization defect 1 protein	MPDU1
Q04917	1433F	14-3-3 protein eta	YWHAH
P08238	HS90B	Heat shock protein HSP 90-beta	HSP90AB1
P02787	TRFE	Serotransferrin	TF
P11166	GTR1	Solute carrier family 2, facilitated glucose transporter member 1	SLC2A1
P40926	MDHM	Malate dehydrogenase, mitochondrial	MDH2
P35908	K22E	Keratin, type II cytoskeletal 2 epidermal	KRT2
P27348	1433T	14-3-3 protein theta	YWHAQ
P13489	RINI	Ribonuclease inhibitor	RNH1
P01011	AACT	Alpha-1-antichymotrypsin	SERPINA3
P01859	IGHG2	Immunoglobulin heavy constant gamma 2	IGHG2
Q03164	KMT2A	Histone-lysine N-methyltransferase 2A	KMT2A
Q8WUM4	PDC6I	Programmed cell death 6-interacting protein	PDCD6IP
P61970	NTF2	Nuclear transport factor 2	NUTF2
Q13228	SBP1	Methanethiol oxidase	SELENBP1
P10599	THIO	Thioredoxin	TXN
P52209	6PGD	6-phosphogluconate dehydrogenase, decarboxylating	PGD
P07195	LDHB	L-lactate dehydrogenase B chain	LDHB
P25789	PSA4	Proteasome subunit alpha type-4	PSMA4

## Sheet:  Table S7
UNIPROT CODE	PROTEIN NAME	t-test (p value)			log2FoldChange			Fold Change
		M1 vs CFC	M0 vs CFC	M1 vs M0	M1 vs CFC	M0 vs CFC	M1 vs M0	M1 vs CFC	M0 vs CFC	M1 vs M0
P50148	GNAQ	1.38701e-05	0.457113	0.000971009	1.15791	0.211496	0.94641	2.23133	1.15789	1.92707
O14818	PSA7	0.00141262	0.023293	0.474576	0.276188	0.208819	0.0673693	1.21099	1.15574	1.0478
P02042	HBD	0.00312992	0.0147115	0.748706	0.620422	0.547043	0.0733788	1.53732	1.46109	1.05218
P02763	A1AG1	0.0072489	0.125782	0.364321	0.522984	0.325072	0.197912	1.43692	1.25273	1.14704
P13987	CD59	0.00781002	0.122367	0.353844	-0.539603	-0.333596	-0.206007	0.68796	0.793556	0.866933
P13473	LAMP2	0.00999611	0.0299103	0.767779	0.795349	0.697983	0.0973665	1.7355	1.62223	1.06982
P14174	MIF	0.0114125	0.518015	0.0928903	0.461844	0.124658	0.337186	1.3773	1.09025	1.26329
P13796	PLSL	0.0126662	0.888284	0.0168301	0.506038	-0.0301096	0.536147	1.42014	0.979346	1.45009
P06753	TPM3	0.0130222	0.891726	0.0340364	-0.381601	-0.0223559	-0.359245	0.767585	0.984623	0.779572
Q9H479	FN3K	0.0137971	0.11289	0.479313	-0.434369	-0.298094	-0.136275	0.740017	0.813326	0.909865
O95336	6PGL	0.0146952	0.42189	0.149333	0.356104	0.124657	0.231447	1.27996	1.09025	1.17401
P04040	CATA	0.0153555	0.372028	0.179932	-0.231389	-0.0906563	-0.140733	0.851814	0.939095	0.907058
P35611	ADDA	0.0174443	0.000211044	0.132806	-0.314987	-0.534204	0.219217	0.803859	0.69054	1.1641
P35908	K22E	0.0184098	0.399734	0.184061	-0.438705	-0.166789	-0.271916	0.737797	0.890823	0.828219
P00491	PNPH	0.0217158	0.0676182	0.756222	0.203023	0.172891	0.0301324	1.15111	1.12732	1.02111
Q9HBI1	PARVB	0.0245724	0.56727	0.136806	-0.553524	-0.149939	-0.403585	0.681354	0.901288	0.755978
P0DOY3	IGLC3	0.0249761	0.875705	0.0618215	0.450296	0.0335035	0.416792	1.36632	1.02349	1.33496
P05109	S10A8	0.0258224	0.088017	0.712449	0.369645	0.302531	0.0671139	1.29204	1.23331	1.04762
P09960	LKHA4	0.027438	0.0851633	0.700146	0.882793	0.713984	0.168809	1.84394	1.64033	1.12413
P01009	A1AT	0.0282691	0.820258	0.0770541	0.246632	0.0271925	0.219439	1.18643	1.01903	1.16428
P50502	F10A1	0.0296924	0.303132	0.325685	-0.206239	-0.104105	-0.102134	0.866794	0.930382	0.931654
P14780	MMP9	0.031146	0.159695	0.552264	0.499406	0.348044	0.151362	1.41363	1.27283	1.11062
O00233	PSMD9	0.0323661	0.231263	0.430745	0.575201	0.34326	0.231941	1.48988	1.26862	1.17441
P45974	UBP5	0.0330876	0.00722062	0.497867	-0.342544	-0.462846	0.120302	0.78865	0.725554	1.08696
P01024	CO3	0.0331384	0.497074	0.2016	-0.345984	-0.117528	-0.228456	0.786771	0.921766	0.853548
P04632	CPNS1	0.0337492	0.30269	0.35221	-0.42402	-0.219599	-0.204422	0.745345	0.858804	0.867887
Q96FZ7	CHMP6	0.0340805	0.353669	0.301752	0.385389	0.178902	0.206488	1.30621	1.13202	1.15388
P29401	TKT	0.0340902	0.0681726	0.88008	-0.175443	-0.16172	-0.0137235	0.885495	0.893959	0.990533
Q02094	RHAG	0.0346756	0.34015	0.324635	0.376135	0.18248	0.193655	1.29786	1.13483	1.14366
P30626	SORCN	0.0380511	0.287504	0.393388	0.290712	0.159095	0.131617	1.22324	1.11659	1.09552
P00558	PGK1	0.0408307	0.0675916	0.937065	-0.184242	-0.176424	-0.00781861	0.880111	0.884894	0.994595
P04921	GLPC	0.0411224	0.218892	0.552045	0.481426	0.321916	0.15951	1.39612	1.24999	1.11691
P08238	HS90B	0.0413622	0.134912	0.675005	-0.903441	-0.701426	-0.202016	0.53461	0.614964	0.869335
P62805	H4	0.0457618	0.862148	0.0502012	0.38384	-0.0352897	0.41913	1.30481	0.975836	1.33712
P48735	IDHP	0.0480073	0.798113	0.122638	0.578543	0.0797874	0.498756	1.49334	1.05686	1.41299
P02768	ALBU	0.0483144	0.0459889	0.879299	-0.217102	-0.235464	0.0183623	0.860292	0.849412	1.01281
P04179	SODM	0.0494418	0.034725	0.791017	0.616866	0.707913	-0.0910474	1.53354	1.63344	0.938841
P61204	ARF3	0.059726	0.115658	0.0014389	-0.272342	0.24375	-0.516092	0.827974	1.18407	0.699264
P54725	RD23A	0.0670265	0.004472	0.265424	-0.394781	-0.659304	0.264523	0.760605	0.633184	1.20124
Q6ZR52	ZN493	0.149344	0.269491	0.018413	-0.381149	0.312772	-0.693921	0.767826	1.24209	0.618171
P07451	CAH3	0.156283	0.195857	0.0119012	-0.205723	0.201293	-0.407017	0.867104	1.14973	0.754181
P37837	TALDO	0.182852	0.0385483	0.416584	-0.140985	-0.235992	0.0950065	0.9069	0.849101	1.06807
P13489	RINI	0.18874	0.000801691	0.0352377	-0.19664	-0.547001	0.350361	0.872581	0.684441	1.27488
P30086	PEBP1	0.1994	0.0372403	0.378813	-0.248587	-0.438429	0.189842	0.84172	0.737938	1.14064
P04075	ALDOA	0.204518	0.055336	0.00294777	0.172248	-0.280133	0.45238	1.12681	0.823515	1.3683
Q10567	AP1B1	0.212684	0.0122113	0.172894	0.286843	0.649833	-0.36299	1.21997	1.56899	0.777551
P61970	NTF2	0.213092	0.26935	0.0275297	0.320192	-0.302521	0.622712	1.2485	0.810835	1.53977
P01011	AACT	0.256168	0.0137189	0.164533	-0.218002	-0.515933	0.297931	0.859755	0.699341	1.22938
Q9H4G4	GAPR1	0.292562	0.00915659	0.10939	-0.429795	-1.16545	0.735655	0.742367	0.445825	1.66515
P53396	ACLY	0.292679	0.0262577	0.223612	-0.176009	-0.401503	0.225494	0.885148	0.757069	1.16918
P01859	IGHG2	0.303851	0.0487168	0.323102	-0.373389	-0.775634	0.402245	0.771967	0.584132	1.32156
P02787	TRFE	0.325331	0.0192879	0.163075	-0.243232	-0.62572	0.382489	0.844851	0.648096	1.30359
P68402	PA1B2	0.348096	0.0119419	0.108018	0.0948912	0.275347	-0.180456	1.06798	1.21029	0.882424
P63104	1433Z	0.374102	0.00563623	0.0570623	-0.160355	-0.542234	0.38188	0.894805	0.686707	1.30304
P27105	STOM	0.37647	0.181518	0.0372018	-0.0758049	0.123096	-0.198901	0.948813	1.08907	0.871214
Q96G75	RMD5B	0.440733	0.0673675	0.0167511	-0.206889	0.531532	-0.738421	0.866403	1.44546	0.599395
Q9Y624	JAM1	0.46836	0.0419337	0.184489	0.184199	0.556414	-0.372215	1.13619	1.47061	0.772595
P00568	KAD1	0.48501	0.0104012	0.0616121	0.0534842	0.212784	-0.1593	1.03777	1.15892	0.895459
P13798	ACPH	0.654692	0.016845	0.00674053	0.0487385	-0.282119	0.330858	1.03436	0.822382	1.25776
O75390	CISY	0.821998	0.0306779	0.0546264	0.0680066	0.703735	-0.635728	1.04827	1.62872	0.643616
P00387	NB5R3	0.851536	0.0320561	0.0245417	0.0537232	-0.658525	0.712248	1.03794	0.633526	1.63835
P49721	PSB2	0.900827	0.00349087	0.0039655	-0.0279481	0.702284	-0.730232	0.980814	1.62708	0.602807
P02549	SPTA1	0.957015	0.011659	0.0126432	0.00744491	-0.377916	0.385361	1.00517	0.769548	1.30619
P11277	SPTB1	0.982466	0.000459018	0.000628633	0.00423974	-0.740656	0.744896	1.00294	0.598467	1.67585

## Sheet: Table S8_Novel
Uniprot code	Protein Name
P43304	Glycerol-3-phosphate dehydrogenase, mitochondrial	GPD2
O75390	Citrate synthase, mitochondrial	CS
P63244	Receptor of activated protein C kinase 1	RACK1
A0A0B4J1X5	Immunoglobulin heavy variable 3-74	IGHV3-74
P24158	Myeloblastin	PRTN3
P11678	Eosinophil peroxidase	EPX
Q16222	UDP-N-acetylhexosamine pyrophosphorylase	UAP1
A6NMY6	Putative annexin A2-like protein	ANXA2P2
P41218	Myeloid cell nuclear differentiation antigen	MNDA
Q99798	Aconitate hydratase, mitochondrial	ACO2
Q5TCS8	Adenylate kinase 9	AK9
Q8N6Q3	CD177 antigen	CD177
P04179	Superoxide dismutase [Mn], mitochondrial	SOD2
P49913	Cathelicidin antimicrobial peptide	CAMP
Q9H2Y7	Zinc finger protein 106	ZNF106
P05107	Integrin beta-2	ITGB2
P14780	Matrix metalloproteinase-9	MMP9
O14773	Tripeptidyl-peptidase 1	TPP1
Q9HD89	Resistin	RETN
P17213	Bactericidal permeability-increasing protein	BPI
P49638	Alpha-tocopherol transfer protein	TTPA
P20160	Azurocidin	AZU1
Q6ZR52	Zinc finger protein 493	ZNF493
P48059	LIM and senescent cell antigen-like-containing domain protein 1	LIMS1
P31146	Coronin-1A	CORO1A
P36222	Chitinase-3-like protein 1	CHI3L1
P06748	Nucleophosmin	NPM1
Q8NHW5	60S acidic ribosomal protein P0-like	RPLP0P6
Q92611	ER degradation-enhancing alpha-mannosidase-like protein 1	EDEM1
Q03164	Histone-lysine N-methyltransferase 2A	KMT2A
P05164	Myeloperoxidase	MPO
Q96E39	RNA binding motif protein, X-linked-like-1	RBMXL1
Q9UM07	Protein-arginine deiminase type-4	PADI4
Q5VTE0	Putative elongation factor 1-alpha-like 3	EEF1A1P5
P80188	Neutrophil gelatinase-associated lipocalin	LCN2
Q96G75	E3 ubiquitin-protein transferase RMND5B	RMND5B
P08575	Receptor-type tyrosine-protein phosphatase C	PTPRC
Q5JXB2	Putative ubiquitin-conjugating enzyme E2 N-like	UBE2NL
O43390	Heterogeneous nuclear ribonucleoprotein R	HNRNPR
Q9HBI1	Beta-parvin	PARVB
Q9BQE3	Tubulin alpha-1C chain	TUBA1C
P0DMR1	Heterogeneous nuclear ribonucleoprotein C-like 4	HNRNPCL4
Q96Q04	Serine/threonine-protein kinase LMTK3	LMTK3
